# Supplementary material for: The HCF101 protein is an important component of the cytosolic iron–sulfur synthesis pathway in Toxoplasma gondii
Source: PLoS Biol. 2025 Feb 6;23(2):e3003028. doi: 10.1371/journal.pbio.3003028 (PMC11838916; doi:10.1371/journal.pbio.3003028)
Supplement: S1 Table — Abbreviations used in the Fig 1A phylogenetic analysis are mentioned in red next to each sequence. (XLSX) [file pbio.3003028.s013.xlsx]

## Sheet: Feuil1
>Absidia idahoensis_emb_CDS07249.1			ABSID
MADTNLSKIKHIVLVLSGKGGVGKSSVTTQLALSLMHQGFKIGILDIDLTGPSIPRMLGLDGRQVHQASQGWVPVYADEEKKLACMSIGFLLQDKNSSVVWRGPKKTAMIKQFLQDVCWGELDYLLVDTPPGTSDEHISIVENLKEYQPDGAVLVTTPQGVAIADVRKELSFCRKVKLPILGIIENMSGFVCPHCSECTNIFATGGGESMAQEFKVDFLGRVPIDPQFAAMVETDGDESYIRSFEKSSLFPIFQTIGKQIANVTSSK
>Acanthamoeba castellanii_XP_004344704.1				ACACA
MSDNTSNNSGEVPHNCPGPESEKAGKEDACKGCPSQQACQEAPKGPDPDLDLITRRLEAVRHKVLVLSGKGGVGKSTFSSQLSFAFAASGETQVGLLDIDICGPSIPKIVGLEGEQIHSSNIGWSPVYVQDNFAVMSVGFLLSNPDDAIIWRGPKKNGLIKQFLRDVDWGDLDYLIIDTPPGTSDEHLSITQYLKAAQVDGAVIVTTPQEVALADVRKEINFCKKVGVPVIGVVENMSGFVCPKCKTETQIFAPTTGGAEKMATDFGVPFLGRIPLDPQLARACDEGQSYVDRCPDSAGAKAFHAVFNRITEIVKANKTAA
>Acytostelium subglobosum_GAM23404.1			ACYSU
MSGTTKELVQPPPEHCPGTESASAGKSDACKGCPNQQICADGPKGPDPDIVAIEERMASVKHKVLVLSGKGGVGKSTFSSQLSFALAAQQDTQVGLLDIDICGPSIPKIMGLEGEQIHTSNQGWDPVYVEDNLAVMSVGFLLDSEEEAVIWRGPKKNGLIKQFLKDVFWGELDYLVVDTPPGTSDEHLSIVQYLKTSNIDGAVIITSPQDVSLIDVRKEINFCKKVGVNIIGVVENMSGFVCPKCTKESQIFIPTSGGAEVMAREMNVPFLGRIPIDPLIARSCDEGKSYLTTYPDSEATKQYRIIFEKIKQTISNNYNNNNNNNKS
>Albugo candida_CCI50139.1			ALBCA
MTENVPENANQGCVGIHSESAGKASGCAGCPNQSACASGVPTPPDSAPQSIRERLRNVKHKILVLSGKGGVGKSTIACQFAFSLAQKGFQVGLLDIDITGPSVPRMLGLLGQEVHQSAGGWSPVYVGDNLGVMSIGFMLPNLDDAIIWRGPKKSGIIKQFLMDVEWGDLDYLIIDTPPGTSDEHISVVQYMKEADLDGAVVVTTPQEVALMDVRKELNFCRKTNVRVLGVIENMSALERPIREVKFLDTSGIDATEIVKKVLQTHAPQALDYLIQTQVFPSTNGGAKAMADAFQVPFLGRLPLDPNMTNACEDGISFVEAFPTSSASASFQTIVNTLLSFIQN
>Alexandrium_temarense_CAMPEP_0186403332				ALTAM
MRASGLLVGRRCFAAQAKAAPARASAPVRRKPDAKRVLCVASCKGGVGKSSVSLNLATALALRGQRVGILDMDIYGPSLPSLLPPLSDQRVSANSDGLINPLFWAAGLPQPLQFMSYGYLKPGEFAAVRGPIVAGISQQLLTGMAWQGLDTLVIDMPPGTGDVHLTVAQQVAVDAAIMVTTPQQLALVDVEKGIRMFDKVGIPTVAVVENMSYFSCGSCGTRHSVFGEGGGKRLAEQFGIENFHQLPLDPAFHSASAQAGEGPLLARPGADGREIAAAVHELAERVDSELGVIAANRGKRPTAKAASNGALISISEGSSVTKEIPARTVRLACQCASCVDEWTGRRRLDPAKVPQDVVAIKVESAGRYAXHNPVERLALVHLPVLNAQDSVQLCVLIFL…
>Amborella trichopoda_XP_006853105.1			AMBTR
MEDAIPENANEHCPGPKSESAGKEDACEGCPNQKICATAPKGPDPALVEIADRMATVKHKILILSGKGGVGKSTFSAQLSFALAGVDYDVGLLDIDICGPSIPKMLGLEGQEIHQSNLGWSPVYVESNLGVMSIGFMLPHPDEAVIWRGPRKDGLIKQFLKDVYWGELDYLVVDAPPGTSDEHISIAQYLKATGVDGAVIVTTPQEVSLIDVRKEISFCKKVGIPILGVVENMSGIEQTILDLRFKKVRESGEEEDVTEETLECIRKNAPDLMSLVVCSELFDSSQGGAMKMCKDMQVPFLGKVPMDPHLCKAAEEGRSCFSDTKCSASAAALQKIVNKLLAFDHSNGY
>Amphimedon queenslandica_Aqu1.223663				AMPQU
MEDKPENAPESCPGTQSQEAGNTSACQGCPNQSICASGAPKAPDPGEIESRLSSVRHKVLILSGKGGVGKSTFTTQLAYALASNEERQVAVLDIDICGPSQPKMLGVENEQVHQSGSGWSPVYIQDNLSVMSIGFLLGSPDDAVIWRGPKKNGLIKQFLRDVDWGELDYLLVDTPPGTSDEHLSIVQYLGAAAGIDGAVVITTPQEVSLLDVRKEINFCRKVGVPVLGVVENMSGFICPKCKTESKIFPPTTGGADKMAEEMGLSVLGHLPLDPRIGKCCDMGLSFIKEVSDSPAALQYISIMKSDKQP*
>Aphanomyces invadans_XP_008871545.1				APHIN
MDKPTNANQGCVGTQSEEAGKAAGCAGCPNQSLCASGATKLPDPTVATVKDHLSRVKHKILVLSGKGGVGKSTISCQLAFGLAQKGFQVGLLDVDITGPSVPRMLGLQGQEVHQSNEGWSPVYVDDNLGVMSIGFMLPNADDAIIWRGPKKSGLIKQFLTDVHWGDLDYLIIDTPPGTSDEHISIVQYLKDAQIDGAVVVTTPQEVAMADVRKELNFCKKTSVPIIGVVENMAGLQQDLSRCNFVDPMTSVDHTQHVLDVLKAKAPELLSMAVQLQVFPPAAGGGEAMARMFQVPFLGRLPLDQKLTQACEEGVSFLEAYPTSSAASGFQQILDQVVRNTANK
>Arabidopsis thaliana_NP_189086.1			ARATH
MPLLHPQSLRHPSFEIQTQRRSNSTTRLLLSHKFLHSQASIISISRTRILKRVSQNLSVAKAASAQASSSVGESVAQTSEKDVLKALSQIIDPDFGTDIVSCGFVKDLGINEALGEVSFRLELTTPACPVKDMFENKANEVVAALPWVKKVNVTMSAQPAKPIFAGQLPFGLSRISNIIAVSSCKGGVGKSTVAVNLAYTLAGMGARVGIFDADVYGPSLPTMVNPESRILEMNPEKKTIIPTEYMGVKLVSFGFAGQGRAIMRGPMVSGVINQLLTTTEWGELDYLVIDMPPGTGDIQLTLCQVAPLTAAVIVTTPQKLAFIDVAKGVRMFSKLKVPCVAVVENMCHFDADGKRYYPFGKGSGSEVVKQFGIPHLFDLPIRPTLSASGDSGTPEVVSD…
>Arabidopsis thaliana_NP_568748.1			ARATH
MENGDIPEDANEHCPGPQSESAGKSDSCAGCPNQEACATAPKGPDPDLVAIAERMSTVKHKILVLSGKGGVGKSTFSAQLSFALAGMDHQVGLMDIDICGPSIPKMLGLEGQEIHQSNLGWSPVYVEDNLGVMSIGFMLPNSDEAVIWRGPRKNGLIKQFLKDVYWGEIDYLVVDAPPGTSDEHISIVQYLLPTGIDGAIIVTTPQEVSLIDVRKEVSFCKKVGVPVLGVVENMSGLSQPLKDVKFMKLATETGSSINVTEDVIACLRKNAPELLDIVACSEVFDSSGGGAERMCREMGVPFLGKVPMDPQLCKAAEQGKSCFEDNKCLISAPALKSIIQKVVPSTVMTE
>Aspergillus nidulans_ANID_02155T0			ASPNI
MAPSFTETTSTYLEAPSKAPPNLVAPEPEHCPGPESDQAGQGDACAGCPNQSICASAPKGPDPDIPLITARLASVRHKILVLSGKGGVGKSTFSSLLAHGFASNPDSTVGIMDTDICGPSIPKMMGVESETIHISNAGWSPVWVSDNLGVMSVQFMLPNRDDAVIWRGPKKNGLIKQFLKDVDWGEMDYLIVDTPPGTSDEHLSVNSLLKESGVDGAVVVTTPQEVSLLDVRKEIDFCRKAGIRILGLVENMSGFVCPSCDHESKIFRATTGGGKRLAKKMGIPFLGAVPLDPRVGMACDYGESFVENFPDSPASLAIKQVVRAVGRFVGEDPDSVLPDAE*
>Aureococcus anophagefferens_EGB09311.1				AURAN
MSSQIDAAEANDGCVGPASERAGTAEACEGCPNAAACASGAGRAAPEDPTPGLVRDRLAGVKHVLLVLSGKGGVGKSTMSCQLALALASRGYDVGLLDIDICGPSVPRMMGLRGRGVHQSSSGWSPVYVDSPGGELGVMSVGFMLPEDDNAIIWRGPRKNGLIKQFLTEVDWGDLDFLVVDTPPGTSDEHISIAQYLKLADVAGALVVTTPQEVAMQDVRKELNFCAKTRIPVLGVVGNMCRLRVPLSSLEFVDRRTGRDATAEIRRLLREADPILKEVFDDVDASVDVFACDDAAASPAAMAAAFGVPYLGDVPLDPVLQRACDAGQSLVDDFQHASSFAPFSAVLGALLTHLAANDALAKSAAPS
>Auxenochlorella protothecoides_XP_011396757.1				AUXPR
MTTNGAPAEASPPPDANERCPGTASTAAGTSDACKGCPNQQACASAPKGPDPDMLAIAERLAPIKHIILVLSGKGGVGKSTTAAQLAFALAGEGHEVGLMDIDICGPSVPKMLGLEGEEVHQSGAGWSPVYIQENLGVMSIGFMLPNPDDAVVWRGPRKNGLIKQFLKDVHWGALDYLIIDTPPGTSDEHISIVQYLKAGRVAGAVVVTTPQEVAIVDVRKEISFCRKTGIRVLGVVENMSGLLQPLPSFRLTSRADGADVSERVFAALAAAGLDPAAVCAGLDVFAPSRGGAAAMAADLGVPMLGALPLDTELGRAGEEGRSVLEESGAGTASAAPLRAIVRRLVQAVQEQ
>Babesia bovis_XP_001609394.1			BABBO
MEHSKSCLMRQAIMAAGFMLGYHFVYQYFFGNPKKRDNGIPEDCPGIDNAEAGLTSTCQGCPNQQKCASGEMQAEQSNLLSSVSNNLSNVGTVILVMSGKGGVGKSTIATQLAFMLSENHQVGLLDIDLTGPSVPGMTKTEHEEVFESASGWTPVYISERLSVISIGHLLKDFNKAVVWRGPKKGSLIKQFLTGVDWGHLDYLVIDCPPGTSDEHITICNLLQSKNPICVLVTTPQKRCIDDVVRSAHFCHIANMPIVALVENMTKSIFDSSTRGNAQDLCKQFKIKNVLKLHMQQDIVTAGEEGRPLSNFDCLRPLESYIKNYSKTL
>Babesia bovis_XP_001608684.1			BABBO
MHWNVSHIVAVHSCKGGVGKSTVAAGLALSLKNNGHSVGICDLDIYGPNIASILGLSNSYVLWKRVHFAESGIEYDTHGGQDANAFSIGSAATSGGKASCCSDVCDDIGFTPDETATTCLMEPKEAHGIKVMSFSFIKSERELGYAAYRGPIIDQIASELVLKTDWGRLDYLILDLPPGTGDVIITLMEDVNISSLVAVTTPHELSINDLFKGINLFQDYGVPIVCLVENMSYFVCDGCDKLHHLFGSIDIDLTLKSLGISDHVCLPIIPSGVDFVQSFYSNTDVRTKFLEIATLVTNCMNTNRSQFSSIKR
>Batrachochytrium dendrobatidis_EGF77774.1				BATDE
MTTKQSTLHEQTSLSPSTEPVVAGLSNVKHIILVLSGKGGVGKSTVATELALVLADSGNRVGVLDIDLTGPSLPEMFGLAGQQVHQSSAGWIPVYADQTKQLAMIKQFLSDVAWGNLDYLIIDTPPGTSDEHISIVEYLQEFNPDGAVIVTTPQAVSLADVRKEISFCRKVNLPILGLVENMSGFICPHCTECSDLFSKGGGEALATEKDIRFLGRIPIDPQLSIMIETSRFADTFRNSPLHAMFSSIAEKLLSPATADETI
>Batrachochytrium dendrobatidis_EGF80789.1				BATDE
MTTIKAETQLQSIPSDAPEHCPGPESEQAGKVDSCAGCPNQSICATGQKAGPDPAIALINERMAKVSKRILVLSGKGGVGKSTVTTNLAFAFSFDEDVQVGVMDLDICGPSMPKMLGVEKEQVHQSNIGWSPVYVSDNLAVMSIGFMLPDPDEAVIWRGAKKNGLIKQFLKDVNWGTLDIMLVDTPPGTSDEHLSVVQYLKECGIDGAVIVTTPQEMSLQDVRKEINFCKKVGVPIIGVVENMSGFVCPKCTKTSAIFSPSTGGAAKMAMEMDIPFLGSIPMDPRLGLSSDHGRSFLDDFAESPASKAYMSIVDKVRAFIDDASNLNSKLDVQAKPQPTANP
>Beta vulgaris_XP_010685548.1			BETVU
MENNRNGEIPEDANEHCPGPQSEAAGKSDECQGCPNQEVCATAPKGPDLDLLPIAERMATVKHKILVLSGKGGVGKSTFSAQLSFALAAMDHQVGLLDIDICGPSIPKMLGLEGQDIHQSNLGWSPVYVESNLGVMSIGFMLPNPDEAVIWRGPRKNGLIKQFLKDTYWGELDYLVVDAPPGTSDEHISIVQCLQESGIDGAIIVTTPQQVSLIDVRKEVSFCKKVGINVLGVVENMSGLCQPMSDIKFLKPSETGEHIDVTEWALQSMREKAPELLDLMGYSEVFDSSGGGAMKMCQEMGVPFLGKVPLDPQLCKAAEEGRSCFEDQRCTVSASALKRIIEKLAQRKTVENGV
>Bigelowiella natans_42407		BIGNA
MSAVPENANEGFRFVSYRTRYLSFSFIPRLLFPEPPQPPLPPGCVGPESQMAGKASSCAGCPNQAKCASGKGAEPDPAVKEAFEGVKHTILVLSGKGGVGKSTIASQIAWGLADAKKEVGVLDIDICGPSMPRMMGVENEEVHRSGSGWRSVPVMMMMMMMMMMMLTNCQFWNENRNEPHCHLLTRSSYFVLVALHQTAFQMNLTDYLVVDAPPGTSDEHISIAKLLKKVKIDGAVIVTTPQEVALLDVRKEISFCRKTKIPILGVVENMSSFSCPNCGFKTSIFPPISGGARQMCKEMGVQYLGRSVPMDSKLLEACEKGVSFLSTYPGAPAAKYLKVKRCSS
>Bigelowiella natans_79370		BIGNA
MCNAHKKVLKVLSSIHASDGSDVVYKGLVTGVRATDEGLVSLSLELTKEYRHLKKRIQAEVEQIDWVSSCRVSMAAPPPSSSSSSSSSPSPSSRPAGKGNSSSSSVGGGLKDVKHIIAVSSCKGGVGKSTVSVNLAYALSEMGFKVGILDADVYGPSLPTMLTPSDPTLRLNNTNGLIVAPVYMDVKLMSFGFSNPFDPLSTEKKARQSTIMRGPMASGVIQRLATDTDWGDLDYLVVDFPPGEGVRKGGGREEGMP
>Bigelowiella natans_80910		BIGNA
MESGRGQGIILRGGMMTTPDGQTSSNIVPPDANTGCPGVSSSEAGRQSSCEGCPNQSKCKSGEAAEKQGQAYAVIEERMSEVNHTILVLSGKGGVGKSTVAASIAWNLAQKGFMAIYTYINNKNNNNDNNDDDVGDEDANIPKMLGVSGMTVQQSSFGWEPVMATSNLCVMSIGFLLNHPDDAVIWRGPRKDALIRQFLSQVNWGALDYLIIDTPPGTSDEHISTAQYLAQTRIEGAVIVTTPQDVSLSDVRKEITFCRKVGIPILGVIENMKGLTVPMPMAVGDKEEHQEGEHAAAAVGAHRGDNAALKGTIKMKSSIQIIDMVFVLYENS
>Bigelowiella natans_87067		BIGNA
MVPPHTWSPTACLLQALIILGGGRESPWDSRKFSLAIAQRLRRLPSQRASISLPLSRIRDMSKAGRLVSSNPSELASGPVRRFHHRAHPRCRVENTDSENDASPLVDPELLESLASIEVPDQAKIGGSKASIDIVKSGMVREALGEKALGIASVLVELPLPVDSKTKQALQQQCENAVKTIEWVTNPLIVITAPEGAPSAVMSSSPSSSASSPVSPFADMGNSEVDTMRKGGLKSVDKVIAVASCKGGVGKSTTSVNLAFALRAQGYKVGIVDTDLYGPSLPTMVTPENSEVAFENGGSEIIPVEAHGVKMMSMGFINPTDSMVVRGARAAPLVEQMLTRTQWGELDFLVIDMPPGTGDIQLTLSQSVSIDAAVVVTTPQRLSFADVVKGVEMFDKVGI…
>Blastocystis hominis_CBK24759.2			BLAHO
MSSTAVPNANSNCVGPQSEQAGKASGCEGCPSREKCSSGAFRKPDPAAQLIKQRMSSIKHTIMILSGKGGVGKSTVSSQLAFGLAAQGFQVGILDIDICGPSIPRMMGVLNGQVHQSNSGWDPVYVDDNLSVMSIGFLLNDPNDAVIWRGAKKHALIQQFLSEINWGELDYLVIDTPPGTSDEHISIVNFLREAGIDGSILVTTPQEVALSDVRKEIRFCQRSGIPLLGVIENMSELAVIISRQRAS
>Blastocystis sp._AFL03359.2			BLASP
MSSVPNANPSCVGPQSEQAGRAAGCQGCPNQGRCSSGELRKPDPALELIRRRMSSIKHTVMILSGKGGVGKSTVSSQIAFSLASQGFQVGILDIDICGPSIPRMMGALHGEVHQSNSGWDPVYVDDNLSVMSIGFLLGDPDDAVIWRGAKKHALIQQFLSEINWGELDYLIIDTPPGTSDEHISIVNFLRDVGIDGAVIVTTPQEVALSDVRKEIRFCQRSGIRIIGIIENMSEVNFEMTECRYRDYFGNDITDAVVAKLNEAFPEFAHLIGSICIFPPSNNGGEGLAQWANVPFLGRIPIFTSLEKAGEMGQGAPAIGGHVFVVVSKIV
>Botrytis cinerea_BC1T_13735			BOTCI
MSLDKVKHIVLVLSGKGGVGKSSVTTQLALSLSLAGSSVGILDIDLTGPSIPRLFSLESAKVTQAPGGWIPVPVHPSDPSSSIGALSCMSLGFLLRERGDAVVWRGPKKTAMVRQFLTDVLWGELDYLLIDTPPGTSDEHISLAETLLKNAFPGQVAGAVIVTTPQAVATADVRKELNFCTKTGIHVIGVVENMSGFVCPNCSECTNVFNRGGGEVMAKDFGVQFLGRVPIDPQFGMLVEAGRKPVYPEGTLVNGKDMSGAQNDANAVGDDGLLVEKYRDCSLCPIFQDITKQVMDAVEGKVPKEASSA*
>Brachypodium distachyon_XP_003575297.1				BRADI
MENGGSKGDVPEDANAHCPGTQSEEAGKADSCAGCPNQQICATAPKGPDPDLVAIAERMATVKHKILVLSGKGGVGKSTFSAQLSFALAEMDHQVGLLDIDICGPSIPKMLGLEGQDIHQSNLGWSPIYVESNLGVMSIGFMLPNPDDAVIWRGPRKNGLIKQFLKDVDWGEIDYLIVDAPPGTSDEHISIVQYLQATGVDGAIIVTTPQQVSLIDVRKEINFCKKVGVPVLGVVENMSGLRQAFSDLKFLKPGATGETDATEWAMNYIREKAPELLSVVACSEVFDSSKGGAEKMCHEMGVPFLGKVPMDPQLCKAAEEGRSCFVDQRCSASAPALKSIIRKLIKTG
>Brassica napus_CDY24597.1			BRANU
MENGDIPENANEHCPGPQSESAGKSDSCAGCPNQEACATAPKGPDPDLVAIAERMSTVKHKILVLSGKGGVGKSTFSAQLSFALAGMDHQVGLMDIDICGPSMPKMLGLEGHEIHQSNLGWSPVYVEENLGVMSIGFMLPNSDEAVVWRGPRKNALIKQFLKDVYWRDIDYLVVDAPPGTSDEHISIVQYLQATGIDGAIIVTTPQEVSLIDVRKEVSFCKKVGVPVLGVVENMSGLSQPLADVKFMEIGSSIDVTQDVISCLRENAPELLNVLACSEVFDSSGGGAERMCREMGVPFLGKVPLDPQLCKAAEQGKSCFEGNNKCSVSAPALKSIIQKVLASMTE
>Brettanomyces bruxellensis_EIF46304.1			BREBR
MSATIAVTNGKLLESQPESCPGPESENAGTASACQTCANKDICASLPHGPDPDIPVINKRLENIQHKILVLSGKGGVGKSTFTSMLAWALAADEDMEIGAMDLDICGPSLPRMMGCEKESVHESNSGWSPVYAADNLGMMSIQFMLPEENAAVIWRGQKKNSLIKQFLKDVDWGDLDYLVVDTPPGTTDEHLSIAKYLEGTGIDGALVVTTPQEVALLDVRKEVDFCRKANIKVLGIVENMSGFVCPNCGGKSRIFKPTTGGGKQLAKDLGVKFLGSVPLDPRIGRSCDSGECFLDIYPDSPASEAIMDVVDELRDAIEGDSTSSADKSD
>Caenorhabditis elegans_F10G8.6			CAEEL
MSDVPDDANAGCPGTGSAGAGKASGCAGCPNQGSCATGQGPPPDADVPKIQDRFSRIKHKILILSGKGGVGKSTLTSNLARALASDPSKQVAILDVDICGPSQPRMMGVEDEEVHNSADGWTPVGIQPNLTLMSIAFLLGDKNDAVIWRGARKNGMIKQFLKDVDWGEVDYLLIDTPPGTSDEHISLVQFLLQAGPLDGALIVSTPQEVSLLDVRKEVSFCVKTKVPILGVVENMARFVCPNCAHTTLLFPTSTGGAEQMCKDSNLELLAQLPLEPALAKALDNGEDFFETNPDSTLAKSFLDLAEKVKAKLV
>Candida glabrata_XP_446927.1			CANGL
MSTEVISTSVVSEPTQEILPAEYSLDAPEPEHCPGPESEMAGKADACQTCENKDICESLPKGPDPDIPLITENLSGIKHKILVLSGKGGVGKSTFTTMLSWALSADDNLQVGAMDLDICGPSLPHMLGCTDEVVHESNTGWTPVYVAENLAAMSIQFMLPEDDSAVIWRGNKKNLLIKKFLKDVVWDDLDYLVVDTPPGTSDEHISINKYMKESGIDGALVVTTPQEVALLDVRKEIDFCRKAGINILGLVENMSGFVCPNCKGESQIFKPTTGGGEALCKELGIKFLGSVPLDPRIGRCSDEGESFLDEFPDSPATLAVLNVVEELRDAVGDV
>Candida glabrata_XP_447797.1			CANGL
MDPEEQLESTEGVPAKSLSLIKHILLVLSGKGGVGKSSVTTQTALTLCGMGYNVGVLDIDLTGPSLPRMFGIEDSSIYQSADGWMPIPVETNGKGKLCVVSLGFLLGSRGTSVVWRGPKKTSMIRQFIKDVTWGELDYLLIDTPPGTSDEHISIAEELRFTNPDGAIVVTTPQGVATADVKKEINFCRKVNLRILGVIENMSGFVCPYCTECTNIFSKGGGESLAKQFDVPYLGNIPIDPKFVDLIENQKKMEGTLVELYEKSSLYPIYLEIMKKVQEESSKPQE
>Candidatus nitromaritima_WP_018048831.1				CANIT
MSDQDLQVSVIAQLKTVIDPDLHKDIVSLGFVKNMNIKDGKVKFQVELTTPACPVKEQLKTECETKVSAIKGVKSVDVEMTAEVRAAEHSQPILTDVKNIIAVASGKGGVGKSTVSANLAMALQMSGAKVGLMDADIYGPSIPQMLGIPITPPKGGAENKFYPHEQYGLKVVSAAFLQKEGVPLMLRGPMLGGIIQQFLQNVEWGELDYLVIDLPPGTGDVQLTLTQRAPISGAVVVTTPQEVSLIDAAKGVRMFETVKVPLLGIVENMSHFICDGCDKKHHIFKSGGGNTLAGKFKIPFLTEIPLMGGVVEGGDKGVPIIMADPTSPATKAYKELAGQVAAQLSIIHANKDKPASSFELAWEG
>Capsicum annuum_cvZUNLA_Capsicum annuuma09g000324					CAPAN
MTLLQPPCSPTLTFHQYCTSQPKAGLYVAEKSFIQSTFSGSCFLSQRHVKALNFSYTCSSLSSFTAKATSNGACTPSVSGQTAESEVLKALSQIIDPDFGTDIVSCGFVKDLVVDDNSGEVSFRLELTTPACPIKDMFEQKANEVVAALPWVKKVNVTMSAQPAKPIYAGQLPAGLQTISNIIAVSSCKGGVGKSTVAVNLAYTLADMGARVGIFDADVYGPSLPTMVSPENRILEMNAEKRTIIPTEYMGVKLVSFGFAGQGRAIMRGPMVSGVINQLLTTTEWGELDYLVIDMPPGTGDIQLTLCQVVPLTAAVIVTTPQKLAFIDVAKGVRMFSKLKVPCVAVVENMCHFDADGKRYYPFGRGSGSQVVQQFGIPHLFDLPIQPALSASGDSGMPE…
>Capsaspora owczarzaki_CAOG_04115T0			CAPOW
MASVAAEPDAVSSTLKNVKHVVLVLSGKGGVGKSTVSVQIALSLVAAGHKVGLLDVDLCGPSIPTMLHLQNHKVHQCPQGWVPVFADQEQRLSVMSIAFLLDRQDDPVVWRGPKKTAMIKQFLADVYWGELDYLIVDTPPGTSDEHISMVENLRKVSPDGAVLVTTPQAVSTNDVKKELNFCIKAHLPILGIVENMSGFVCPHCAECSNVFSSKGGELLAAEFKVPFLGRVPLDPLLTQSLESGQSFVALYPESATRTAIDAIVKPLLALPPRF*
>Capsaspora owczarzaki_XP_004342735.1			CAPOW
MSTQVDVQNRSADVPEDAPEHCPGTDSNAAGKSAACAGCPNQTICASSRPAGPDPDVEQVRQRMSTIKHKILVLSGKGGVGKSTVTAQLAFGLARNEATQVGVLDIDICGPSIPKVMGLEGEQVHQSASGWSPVFVADNLGVMSASFLLPNPDEAIIWRGPKKNTLIKQFLKDVDWGELDYLVVDTPPGTSDEHLSISQYLATTHVDGVVIVTTPQEVALSDVRKEINFCRKVKLPVIGVIENMSGFVCPSCKNESQIFPPTTGGAAKMAADMAVPFLGRIPLDPRIGRACDEGKSYLDEIADSPAVVAYNSIIGQIKAHCEAHPAGAH
>Chaetomium globosum_XP_001223043.1			CHAGL
MGPSLETPEPVEDVLANPLKQKPQLVAPEPEHCPGPESEQAGTADSCAGCPNQAICASAPKGPDPDLPAITARLAGVKHKILVLSGKGGVGKSTLTAQLAQALATNPEATVGVMDTDICGPSIPKMLGVEAETIHVSGSGWSPVWAADNLAVMSIQFMLPNRDDAIIWRGPKKNGLIKQFLKDVEWGDLDFLLVDTPPGTSDEHLSVNTFLKESRIEGAVVVTTPQEVSLLDVRKEIDFCRKAGIRILGLVENMSLFVCPKCTHATEIFQATTGGGRALAAEMGIPFLGAVPLDPRLGMACDYGESFFDSFPDSPACLALKQVVRGLAGQIGLDPKEVVPEG
>Chlamydomonas reinhardtii_XP_001700560.1				CHLRE
MASSASAAPTGEVPDNANQHCPGTASDQAGKSAACAGCPNQSICATAPKGPDPDLAAIAARMSRVKHKLLVLSGKGGVGKSTVSAQLAFALARRGFEVGLLDIDICGPSVPKMLGLEGQEIHSSGAGWSPVYVEDNLAVMSIGFMLPNPDEAVIWRGPRKNGLIKQFLKDVDWGELDYLVVDAPPGTSDEHITITQCLQVGGLGGGAAAVIVTTPQDVAIIDVRKEVNFCRKVGLPVLGVVENMAGLRFPGAQLRLRAEVFREGGGAARMCADMGVPLLGRLPLDPGLGAAADAGRSVLPEAAGAAGADAVKGGLEGVAP
>Chlorella variabilis_EFN55480.1			CHLVA
MSAGGSVPEGANQHCPGTEDEQAGKAAACAGCPNQAACASAPKGAVDPDLAAIAARLAPIKHIVLVLSGKGGVGKSTFSAQLAFALAARGLEVGLLDIDICGPSVPKMLGLEGEEIHQSGAGWSPVYENLGVMSIGFMLPNPDDAVIWRGPRKNGLIKQFLKDVHWGPCDYLVIDSPPGTSDEHISIAQFLKEARVDGAVVVTTPQQVSIIDVRKEINFCKKTGIPVLGVVENMSGLRQPLSTFKFYGPDGQDVTAAVLQAAEAAAAAAGGGAAANGGGIGGGGAGREVMAETAVFHASGGGAAHMAADMQVPFLGSVPLDSALSKACEEGRSVFETAGADGSASGGGGGSSSAPALRAIIDKLLAATGEAGK
>Chondrus crispus_XP_005711938.1			CHOCR
MAVEETRKGAPQGEVPEDAATGCPGVEADTAGKADSCAGCPNQAACASGEAANKGPDPDVLAIARRLKTAVKHKILVLSGKGGVGKSTVAAQLSLALSANHSLDVGLLDVDVCGPSAPQMLGVSDEEVRMSNSGWSPVYVEENLGVMSIGFMLPTKDDAIIWRGVRKTGLIKQFLRDVDWGELDYLIVDAPPGTSDEHISLVQMLAESNVDGALIVTTPQEVSLIDVRKEINFCRKSGTRVLGVVENMAGFVCQHCQGCTDIFFPSSGGAERMCKEMDVPYLGKIPLDPSISRAGELGRSVFQEEGNAASPGVGALRKLVAKVRVTVGDLNKSEVSDEKSSEAAKVGNVSS
>Chondrus crispus_XP_005711941.1			CHOCR
MAFVTSLGGVASSLFLGTVVTSRTIPSRRQRCARRSITQFPTCPGRCVIQACSTSTDVDRKQALFKALSTVIDPDLGQDIVTLGFIKDVEFSEVPGLKGMYDVSFKVELTTPACPVKDIFKSDCKRLAEDISFVGKANVIMTAAPPSANVPTPTGALDNIGAIVAVASCKGGVGKSTTAVNLAFSLASRGARVGIMDADIYGPSLPTLVEPEERAVQFKDGRIRPLEAHGVKLMSFGYVNPDSAIMRGPMIANVLNQLLTTTEWGVLDYLVIDLPPGTGDVQLTLSQIINMTAAVIVTTPQKLSFVDVVKGIDMFDKVSVPSVAVVENMSYFVAPDTGVKHHIFGKGHQQRLIEQYGITDSFSMPIDPELSEKSDSGIPYVVANPKSMLSDEYQRLASA…
>Chromera velia_Cvel_17212			CHRVE
MKTLNSILLASIATSLWLSDAFTLHSRLLSRGEKRGGMSRLFQAGGTATPEVLKITSSSDPEIATAEEDHPTVKNVVAVSSCKGGVGKSTVSVNLAFALRDKGFKVGILDMDVHGPSLPTMVHPPDADPKRAIENTPEAAKEAGRPYFDADAQVWIPGEVGDVKLNSWGFVVNRASIVRGPLVVQLVRNLAMNTAWGDLDYLIVDMPPGTGDVQLTLAQEMNVTAAVVVTTPQKLAFTDVVKGIEMFDIVKVPSVAVVENMAYYSVPDEEKISSEAVRLAGLSDEDLASEAFRLEGAAAGGVSELRGEKREELLKACLRRSMGKAQNRRKQYLFGYGHGQRIREMWGIQNCVQLPLVDELAAQSDHGRPFVEAYGILEKEKKQRLGGEDGRRVMEGFNT…
>Chromera velia_Cvel_19821			CHRVE
MSSSSSPVVPFLCGTASGVALCAGAFLLYKQHESGNLAALFRKKEAEAFSPAAEVASGGLSPISSPTAKAQSPGGEDFAAAASTHAATDVPENAPDACPGVQSETAGKADACAGCPNQKLCASGEAKKADPAVAEIEAKLAGVKNKILVLSGKGGVGKSTVSAQLAWKLAEMGHEVGLLDIDICGPSLPKMMGVNGQEVHRSAEGWSPVFANERLAVMSIGFLLPGEDDAIIWRGPKKNGLIRQFLTDVAWGELDYLIVDTPPGTSDEHLSIVTYLKGAKIDGAVVVTTPQEVALQDVRKEINFCKKVGIDVLGVIENMSGGVFVASTGGAKGMADKMGVPFAGGIPLESNVVLAGESGKSLADLNRSSEASAAVEGIVKKVVASLEERRKTNSNVRGR…
>Chromera velia_Cvel_23131			CHRVE
MTAERDEIVLKDQVLERLRTVIDPDLHRDIVSLKFVKNLHIDYTQGSVSMDLQLTTPACPVKDKFVEEIDHKLKDIGWVSSVNVTLTAQQNRRSSMEGQASSLTNVSFVLLIASCKGGVGKSSIAVNLAYMLSMMGAKVGLCDADVYGPSLGYQVPLREKVKGTPAGNMSPLEHKGVKLMSYGYLRPGDFAALRGPLASGMVKQMLTMTEWGDLDYLIVDMPPGTGDIHMTVAQSIKANAALMVTTPQQLSLVDVEKGVRVFNQLNIPTVGVIENMSYFVCDGCDKKHEIFQRGDTRIITDGYGIKHYFRLPLAPEFSRPVMEGSGKEANDEGLVFPYVLGHSDSDPLWKELRRTADVVARELSASRFGKKTPEVFIGEDNEVVLVTRRPIEASTEGDT…
>Ciona intestinalis_ENSCINP00000002485			CIOIN
MSGDREIPEDAPAHCPGTESEDAGKASACAGCPNQNICAAAQPKLPDPDLSKIQESLANVKHKVLVLSGKGGVGKSTVTSHLAYALSEDVDCHVGVLDIDICGPSIPQIMGLQDEQVHSSGSGWSPIYVDDNLCVMSPGFLLASPKDAVIWRGPKKNGLIKQFLRDVDWGSLDYLVVDTPPGTSDEHLSIVKFLSEAGTSGAVIVTTPQEIALLDVRKEINFCKKVNIPIIGIIENMSMFVCPKCKKTSIIFPPVENGVSGVAQSMEIPFLGSIPLDPLIGKCCDNGNSYLQLHPDAAGTVAYKNISQKIKDYCISLNESKD
>Citrus sinensis_orange1.1g017486m			CITSI
MQLLHAPCWPHLPFQGCKSPSILALVPPDRFLQLSAINFSLHPSKLEKSIWVSHRPSIFGCGSTNATSVEVSTGTAENDVLKALSQIIDPDFGTDIVSCGFVKDMQINEALGEVSFRLELTTPACPIKDMFEQRANEVVLAIPWVNKVNVTMSAQPARPIFAEQLPEGLQKISNIVAVSSCKGGVGKSTVAVNLAYTLAGMGARVGIFDADVYGPSLPTMVSPENRLLEMNPEKRTIIPTEYLGVKLVSFGFSGQGRAIMRGPMVSGVINQLLTTTEWGELDYLVIDMPPGTGDIQLTLCQVVPLTAAVIVTTPQKLAFIDVAKGVRMFSKLKVPCIAVVENMCHFDADGKRYYPFGRGSGSQVCTLSNY*
>Cladocopium goreaui_CAL1162039.1			CLAGO
MLKTCVGSSAASTLARRRRFASPSKPNGLAKVQSVLAVASGKGGVGKSSVCVNLAYTMQKYMGLKVGILDSDIYGPSLPTMVPASVAEKVYGSDRGGILPLYFQGVPLMSMGFLRPGEHAPIRGPMASAMVKQMLTTTEWGELDCLLIDLPPGTGDIHLTVAQEAALDAAIVITTPQQLSLVDVEKGIRMFDQVKIPTAAIVENMSFFVCDGCGKRHEIFQGSSEKLAKDFGIPRFFRFPLSPALSRTGLPFILEDDSSSIAEMLRREYQRLAKEAQAAVQELKGAFRPSLRSEVAGALLILRSEEGEFAIAAREVLLECRSAKMRDEMTGKRLFRDDEIPQNVTALELSSAGRYAMYIRWSNEHRSLFSFDHLKEIAAKKGQIWGKDR
>Coccomyxa subellipsoidea_fgenesh1_pm.8_#_128				COCSU
MVEQGRGQVTQEAGKEQVLRELARIIDPDFGQDIVSCGFVKNLAVDPEAGQVQFALELTTPACPIKDEFEQKARQYVGQLEWVEQVDVTMTAQPQRPLAPDDGRVGGLKDVTHIIAVSSCKGGVGKSTVAVNLAYTLAQMGAKVGIFDADVYGPSLPTMVSPEVRVLIMDPETRTINPTEYEGVKLMSFGFAGQGSAIMRGPMVSGVIQQLLTSANWGKLDYLVVDFPPGTGDIQLTLCQTVQFSAAVIVTTPQKLAFVDVAKGIRMFARMAVPCAAVAENMSFFDGDDGTRYHPFGTGSGDRIKADFGIPHLVHFPILPELSAAGDGGRPLVVSDPASVPAESFMELGAIVVREVAKLQRAQRNAVRYDEDLRAFVVSLPDSGRPEFYLHPAVVRRND…
>Coccomyxa subellipsoidea_EIE24722.1			COCSU
MVGGDTAAAVPENANEHCVGTQSEQAGKAESCAGCPNQAACASAPKGPDPEILAIEERLRNVKHKILVLSGKGGVGKSTFATQLAFALAAKKLEVGLLDIDICGPSVPKLVGLENEEIHRSNLGWSPVYVEDNLAVMSIGFLLPNPDDAVIWRGPRKNGLIKQFLKDVHWGDLDYLVVDAPPGTSDEHISIAQFLKGANVDGAVIVTTPQEVSIIDVRKEVNFCHKVGLKVLGVVENMSGLQQSVDTVRFLSVSDDASQKPADVTAAVLEALRHVAPDLGSLMVQSDVFRATKGGAESMATNMGVPFLGRVPLDPALSLAGEEGRSAFDAAAGAMSSRAALQGIIDQIVTITGGDLDSSRAKENGVAAHAP
>Coprinopsis cinerea_XP_001831610.1			COPCI
MGEVQQSQDAIDPKSIPSNAPEHCPGTESEQAGKSDACNGCANQEICASGATKGPDPSLPFIRERMSTVKRKILILSGKGGVGKSTFTAQLGWAFAADEDTQTGIMDVDICGPSIPTILGIASEQVHSSSSGWSPVYVQDNFGVMSVGFMLPSAKDAVMWRGPKKNGLISQFLKDVDWGELDYLLVDTPPGTSDEHLSIVQYLKESGIDGAVVITTPQEVALQDVRREIDFCRKVGIRIIGLVENMAGFVCPSCKTESQIFKPSTGGGKRLAEETGIEFLGSVPLDPRIGKSADYGVSFLDEYPDSPATTAYLNIIDRIRDVLGD
>Coprinopsis cinerea_XP_002912170.1			COPCI
MATQESAVTKRLATVKHIILVLSGKGGVGKSSVSTQLALSLYASSPTARVGILDVDLTGPSIPRMFGVDGHGVHQSTSGWVPVYADGAAARLACMSVGFLLKKKGDSVVWRGPKKNGMIRQFLSDVRWGELDYLVIDTPPGTSDEHLSLMEHLAGVHSRLSAVIVTTPQAVALMDVMKCLSFTRTVNLPVLGLIENMSGYACPCCGEISNVFSTGGGEEMAKKEGIPFLGSLPVDTELVSLLDGEAPVEETETQGFGLVTRYQKTPTAKLFSGIASGVIAGL
>Cryptosporidium muris_XP_002139379.1			CRYMU
MYSDFINSSDDELDFQNQIVEYLKHICVHDTIPSFKGDNSKYSYFEDSNILGTGFIERISSDYDHGKVYLDINPSKLFVEGSPNHECLTSDICEKIKKELLNLGWVTDVLYSIKNYNNIIHLDNNDTGNLYPKKSSTEEEILDCLRTVIDPDLNKDIVSCNFVKDLVIDQKSNCVSFNLELTTPACPLKEFFKKSCTDAIKRKLNYIKQVNIEFSSKAPKTIQNSGTAKFHDNLANVSYIIAVSSCKGGVGKSTLAVNFTYTLSMQGAKVGLVDCDIYGPSLEQLVPVNYTSMHYISPSSSNEHVLNKLIKDSKCGIARSSIQGNEFINLNDKVVETEGIVPVFFEGVALMSYSYLSNSLNKKRRVSNAFRGPIASSIVRQLITGTVWGNLDYLILDLP…
>Cryptosporidium muris_XP_002139712.1			CRYMU
MLDRNSLNFMLALSGGIVLGIFVSKYLEFKDNYIMKKLNCYSNLLTGDKFKYIISNQSIKPKNVNEECVGIESPDAGKAASCVGCPNAEICASGETKQKVPINTMNLENIKNIILILSGKGGVGKSTVSMQLSWYLSQNFNVGLLDIDICGPSIPKMAGIANHEVHMSANGWSPVYANENLAIMSTAFLLPDEDDAVIWRGPKKNGLIRQFLTDVDWGNLDFLIIDTPPGTSDEHLSIITYLQGANVKGSIIVTTPQEISLQDVRKEITFCKKVELPIIGIVENMNKMFKNIQGNDLVNEMCKKMEVDYLITIPWDDQLLFCCEKGTSVNYEVPDSDSAREIKNLGDFLINTFVAS
>Cryptococcus neoformans_CNAG_02231T0				CRYNE
MSIRLPPHSDIERKCNSLTMIATQRPFPIPSPVPLAPSSTVLPTTVPENAPQHCPGVESSQAGKADACEGCPNQSVCAEGPKGPDPDLPLIRERMSSVRRKILVLSGKGGVGKSTFTAGLSWALAADEECQAGIMDIDICGPSIPLLMGLESSTIHTSASGWSPAYALDNLAVMSIGFLLPSSSDAVIWRGPKKNGLIKQFLKDVEWGDLDYMVVDTPPGTSDEHLSIVQYLKEAGIDGAVLVTTPQEVALQDVRKEIDFCKKVGIPILGMVENMSGFVCPNCKNESQIFAPTTGGAEAMGKELGIELLGKVPLDPRIGMTCDQGISFLDEYPESPATMAYLDIVQRIREILDDE*
>Cyanidioschyzon merolae_CMC136CT			CYAME
IWINTYIIVRPSGARAFSVARALPWKFWVNVVSTLCVMTETSVPVSCPGTESEQAGRAAACYGCPNQTACAAGKNTTVDPDRVAIANRLAGVQRVLFVVANKGGCGKSSVAAQLAFAFASGVACEAVDRELEVGLLDADVTGPSIPHLLSIAEEEVHQSATGWQPVYVRGNLAAMSIGFMLPSKDDAVAWRGARKTGLLKQFLRDVDWGDYLDWLIIDMPPGTSDEHITLTQALAGIANTAALIVATPQEVALLDVRKQVRFCERAGVPIVGIVENMSYYTCRHCGHQEEIFTPTTGGVQALCNDSGVRFLGRIPLDPALMRASDLGE
>Cystoisospora suis_PHJ25436.1			CYSSU
MQNALVEFGMDQGAHHRAVIPFWALLPLQVDVRLSSQKPSSSTKVPDGLEKVSFVVAVASCKGGVGKSTVAVNLAFTLKQLGAEVGLLDADLYGPSLPVLLPLKDTTVYFEDEGTRKNASAPGNHRIFPKTSQKRLAASDSTRKGGQLIAFEKRDGEAAERFASLRMSDTATGGSLEDQPAHTPPKLKPLVHAGVKLMSYGFIRNAGSQGFSALRGPFASSVIEQLLTGTSWGELDYLVIDLPPGTGDIHITLSQAVKIDACVVVTTLQALSVADAERGIKMFNEIGIPTVCVVQNMSYFECCACQHRQVLFPETESVEVLALLADAPHVIKLPVDPRLSLGSAALRVARSVKDRDDEHAGGVTDAVFPFVEQCKETESDKVWQLFRELGSHVVRELSC…
>Danio rerio_ENSDARP00000072283			DANRE
MADVPNDAPEHCPGTSSDQAGKSSACQGCPNQSICASGATKAPDPAIEEIKQKMTSVKHKILVLSGKGGVGKSTFSAHLSHALASDSSKEVALLDVDICGPSIPKIMGLEGEQVHQSGSGWSPVYVEDNLAVMSIGFLLSSPDDAVIWRGPKKNGMIKQFLRDVDWGEVDYLIVDTPPGTSDEHLSIVQYLSGAGIDGAVIITTPQEVSLQDVRKEIRFCKKVNLPILGVIENMSGFVCPKCKNTSQIFPPTTGGAQRMCEELNLPLLGRIPLDPRIGKSCDEGKSFLTEVPDSPAAAAYQSIVQKIRDYCASHSASDVSC
>Dictyostelium fasciculatum_XP_004362931.1				DICFA
MSTTTKNLVEPPPEHCPGTESESAGKSDSCKGCPNQQICASAPKGPDPDIVTIEERMALVKHKILILSGKGGVGKSTFSSQLSFAIANKSQDIQVGLLDIDICGPSIPKIMGLEGEQIHTSSQGWDPVYVEDNLAVMSVGFLLEDEDEAVIWRGPKKNGLIKQFLKDVNWGELDYLIVDTPPGTSDEHLSIVQYLKTSSLDGAVIITSPQDVALIDVRKEINFCKKVGVPIIGVVENMSGFVCPKCNKESQIFLPTSGGAEAMAKEMEVPFLGKIPIDPLIARSCDEGKSYLTTHPDSEATKQYKLIFDK
>Durusdinium trenchii_CAK9074217.1			DURTR
MLSLQHGVMAWRRGDARRLVRYAATALNGLAKVKSILAVASGKGGVGKSSVCVNLAFTMQRYMGLKVGILDSDIYGPSLPSMVPESVAEKVYASESGGILPLHFQGVPLMSMGFLRPGEHAAIRGPMASSMVRQMLTTTEWGELDVLLVDLPPGTGDIHLTVAQQAAIDAAIVVTTPQQLSLVDVEKGIRMFDQVKIPTVAIVENMSFFLCDGCDKRHEIFQSGSGEALARNFGIQRFFRLPLTSTMSRPGMPFVLTDDAASHLVAEYQRLAQEAQAAVRELQGSFRPRLRSEVAGAVLILQLEDGEFALPARDVLLECRSAKMRDELSGRKLFREEEIPQNVVAQELQTAGRYAMYILWSNQHRSLFSFEHLKEIARTKGQVWGKEN
>Escherichia coli_QJZ00320.1			ECOLI
MNEQSQAKSPEALRAMVAGTLANFQHPTLKHNLTTLKALHHVAWMDDTLHVELVMPFVWHSAFEELKEQCSAELLRITGAKAIDWKLSHNIATLKRVKNQPGINGVKNIIAVSSGKGGVGKSSTAVNLALALAAEGAKVGILDADIYGPSIPTMLGAENQRPTSPDGTHMAPIMSHGLATNSIGYLVTDDNAMVWRGPMASKALMQMLQETLWPDLDYLVLDMPPGTGDIQLTLAQNIPVTGAVVVTTPQDIALIDAKKGIVMFEKVEVPVLGIVENMSVHICSNCGHHEPIFGTGGAEKLAEKYHTQLLGQMPLHISLREDLDKGTPTVISRPESEFTAIYRQLADRVAAQLYWQGEVIPGEISFRAV
>Eimeria tenella_XP_013229762.1			EIMTE
MDPDLVDAELLSYSQSEVSAQAQDAARDLAVEAHELFEESHQTILRAFHGQVLSQLRQVKDPDIGRDIVSLGFVKDLQIGKEEGGGRNVKFCLCLTTPACPFKSRIQEDAEAVVKQLPWVKKVDVALDSMTANRGDSPGRPPNLRRVEYILGVASCKGGSGKSTVALSLALMLRRSGAKVGLLDADIYGPSLPTMLNKEEARVRFAGKEECGSNEEDNMKSRATVPLQVQNKQGTSAVRRRRIEYEDWPIKNSEPPAANIGESQTTEVAREENLLMVPLVVSGIKCMSYGFITKKNYQGHSALRGPFVSSVVQQMLTGTHWGILDYLVVDLPPGTGDIHITLTQQQAPLDGCVVVTTPQALSLVDAEKGIRMLKSVCIPTLAVVCNMAYFVCDSCDKRH…
>Ectocarpus siliculosus_CBJ25905.1			ECTSI
MHMQLKRPCVVAAAVASLQCLCSKAFVQPFSQHRAKQGIWPHQYSCKSTSLPVQQRARSYHVSMMTETTSDTPPGRKDEVLAVLSAVMDPDLSMDIVSLGFIKELEISGEDEGRQVVTFDVELTTPACPVKAQFQQDCRDLVEALPWVDRAEVTMTAQPVRDVSDTVPTGLSKVATIIAVSSCKGGVGKSTTAVNLAFALDKQGAKVGILDADIYGPSLPTMVKPDREEVEFVGNQIRPMTAHGVKLMSYGFVNQGAAIMRGPMVSQLLSQFVTLTSWGELDYLVIDMPPGTGDIQLTLCQVLNITAAVIVTTPQKLSFTDVVKGIDLFDTVNVPSVAVVENMAYYDAVDQTVFKTGLESNIEDLLTLDGDELSAAAAREGLASPPQDETALRAAVIAE…
>Ectocarpus siliculosus_CBN75570.1			ECTSI
MWARSSTTGRCCWLIRPVSRPRITLPSVAHAMADAASTTPLPPVPTAPMASGIPSNANEGCVGPAAEEAGKAAGCAGCPNKTACASGKGREVDPAVAEVAERLSSVKHVVLVLSGKGGVGKSTVSCQLAFSLAAQGKQVGLLDIDICGPSVPRMLGLTGREVHQSSSGWSPVWVTDGLGVMSIGFMLPQQDNAVIWRGPKKNGLIKQFLTDVDWGQLDYLVIDTPPGTSDEHMSVVKYLGGCIVDGAVVVTTPQEVAMADVRKELSFCRKTGLNVLGVVENMSGLTVPVSELLFVDRATGEDKTESARAILREKAPELLELMAQTTVFTSFGKGPRGMAESYGVPFLGSIPMDPNLLKACEEGEAFTTMYAESPAAKPFVKIVGAVVDATPDASD
>Fragaria vesca_XP_004287077.1			FRAVE
MQLLHLPSSPYLSFQTLKTHAEAAGLALYEKPVVSSSSSIFCSLQQERVERSRWVSRRGSVLGSLTTKASSLEAGTAAVSNGVAESDVLKALSQIIDPDFGTDIVSCGFVKDLQIDEALGEVSFRLELTTPACPVKDMFEQKANEVVNELPWVKNVKVTMSAQPAKPLYAGQLPAGLQTISNIVAVSSCKGGVGKSTVAVNLAYTLAGMGARVGIFDADVYGPSLPTMVSPENRLLEMNLEKRTIIPTEYLGVKLVSFGFAGQGRAIMRGPMVSGVIDQLLTTTEWGELDYLVVDMPPGTGDIQLTLCQVVPLTAAVIVTTPQKLAFIDVAKGVRMFSKLKVPCVAVVENMSHFDADGKRHYPFGKGSGSEVVKQFGIPNLFDLPIRPTLSASGDSGVP…
>Fugu rubripes_ENSTRUP00000037172			FUGRU
DGNMAQVRHVVLVLSGKGGVGKSTITTELALALRHAGKKVGILDVDLCGPSIPRMLSIVRTDVHQCDSGWVPVYTDAQKTLALMSIGFLLEDPDEAVVWRGPKKTALIGQFVSDVAWGELDVLLVDTPPGTSDEHLAVLENMKKHSSIDGAILVTTPQAVSTGDVRREITFCKKTGVKILGIIENMSGFVCPHCSECSNVFSKGGGEELAKLTGSVFLGSVPLDPLLSSSLEEGKDFIQSFPNSATFSAINSICQTLLNNLEID
>Fusarium graminearum_XP_389950.1			FUSGR
MAPSLETPESIDDVFANPIKQKPQLVAPEPQNCVGPDSQQAGKADSCAGCPNQAICASAPKGPDPDIPVISARLENVKHKILVLSGKGGVGKSTFTSLLAHAFATNPDSNVGIMDTDICGPSIPKMMGVEGETVHVSGTGWSPIWVMDNLAVMSIQFLLPNRDDAVIWRGPKKNGLIKQFLKDVEWGDLDFLLVDTPPGTSDEHLSVNSFLKGSGIDGAVMVTTPQEVSLLDVRKEIDFCRKAGIKILGLAENMSGFVCPKCSNESQIFKASTGGGRALAEEMDIPFLGSVPLDPRIRMACDYGESYFDSFPDSPACLAFQGVVKNLAMQLGLDSQDVLPDE
>Galdieria sulphuraria_XP_005704479.1			GALSU
MLFVRSCGISTCSVLSQRNGDALKKCPKCCRKQYYLLDNRFRRNTRQWLGKRLCKLQGMSIQTRLSTRINMCMSDWQKQVLELLKNIEDPDLKQNIVELGFVQNLERVAKEDGKYDVRFTLQLTTPACPIKEKFQNDAKEWVSSLLWVRNVEIDLRANEINRAQAGDRPLNKVKHIIAVASCKGGVGKSTVAVNLAFTLTKLGGKVGIMDADIYGPSLPILVQPENKIVQYKDGRIIPLEYENVKLMSFGYINPESAIMRGPMIANMMNQLLTETDWGSLDYLVIDMPPGTGDIQLTICQTVSLDAAVIVTTPQQLSFQDVIKGIQMFGKVSVPCVALVENMAYFEPNDIPDKRYYLFGHGKSQKIANDYGIPFVESFPLDPDLCRWSDNGIPAVLALS…
>Galdieria sulphuraria_XP_005706656.1			GALSU
MTTTHPADAPSNCPGTESENAGKADACVGCPNQSLCANGKGTQVDPDLELISSRLSHIKHVILILSGKGGVGKSTFASQLAFALASREYFVGLLDVDICGPSIPYMCGVEGEEVHQSITGWQPVYVEENLSVMSIAFMLPSREDAVIWRGARKNGIIKQFLKDVDWGSHLDFLIIDSPPGTSDEHITLVQCLKYCHIDGAIIVTTPQEVSLLDVRKEVHFCRQASIPVLGVVENMSGYVCPCCGNCSEIFAPTTGGALKMCQDFAICFLGKVPLDNEIALAGEKGISLFKETSTSSQGVKHLQNIVTHLLQLLNIAKE
>Glycine max_XP_003544534.1			GLYMA
MENADIPENANEHCPGPQSESAGKSDACEGCPNQQICATAPKGPDPDLVAIAERMATVKHKILVLSGKGGVGKSTFSAQLAFALAARDFQVGLLDVDICGPSIPKMLGLEGQEIHQSNLGWSPVYVESNLGVMSVGFMLPNPDEAVIWRGPRKNGLIKQFLKDVYWGELDFLIVDAPPGTSDEHISLVQCLDATGIDGAIIVTTPQQISLIDVRKEVNFCKKVGVKVLGVVENMSGLCLPITDFKFMKLTDNGEQKDVTQWVWEYMREKAPEMLNLLACTEVFDSSGGGAVKMCNDMGVTFLGKVPLDPQLCKAAEEGSSCFAKKDCVVSAPALKKIIEQLIETNGWSMLLSNGV
>Gossypium raimondii_XP_012483922.1			GOSRA
MENGEIPENANEHCPGPQSESAGKSDACQGCPNQEVCATAPKGPDPDLVAIAERMATVKHKILVLSGKGGVGKSTFSAQLSFALAAKDFQVGLLDIDICGPSIPKMLGLEGQDIHQSNLGWSPVYVESNLGVMSIGFMLPNPDEAVIWRGPRKNGLIKQFLKDVYWGELDFLVVDAPPGTSDEHISIVQFLQATGIDGAIIVTTPQQVSLIDVRKEVSFCKKVGVPVLGVVENMSGLCQPLKDFRFLRMTENGEHTDLTEKVIEYMKEKAPEMLDLIAASEIFDSSGGGAAKMCTEMGVPFLGKVPLDPQLCKAAEEGKSCFSEQKCSISAPALKSIVEKLMAKYWCKEMSVEQ
>Guillardia theta_132196		GUITH
MQVTALDPDIFSKKSEVLASLAEIDDPVLGESIVSLSAVKNLEVEPSGDVSFTVQLSAPDLQGVVKQACQSALSQLPWVKDIEITVTSLPPNDSLREASRNQATGLKGVKHVILCASCKGGVGKSTTAVNLAYSMHKRGFKTGILDVDIYGPSLPTMVKPERPFDPRRDIVGNEIMPVNGFGVKLMSMGFINPVDSFVMRGSRVTPLVQQLVSTTAWGELDYLIIDMPPGTGDIQLTLSQMETLRIDAAVIVTTPQRLSFVDVVKGIEMFDKVGIPSVAVVENMAFFQNDGMQDNIQAFANKYSLPQEAVSELEEILKAKQFLFGQGHKQRLLDMWGIQNSISIPLFPDLAKQSDSGMPYVLAFPDTDVSRAYSALAESVISEVAKMESGKNVMPEIEY…
>Guillardia theta_183227		GUITH
MCQPARSLHTGGEQEQQGGVVSFDLVLTTPACPVKDKFKKDCTDLIKQLPWVKDVKLTLSSQHRPAGGGQKVENSQTGLKDVKRIIAVSSAKGGSGSQRIAKLGGKVGIFDADIYGPSLPTMVGVENPRVVRSQTNEERIAPLHYQDVKLMSYGFTAKARGGQASIMRGPMVASTVHQLLAFTDWGELDYLVLDFPPGTGDIQLTICQQVNIDGAVIVTTPQKLSFVDVVRGIEMFDTLNVPIVALVENMSYFDCSCGTRHFPFGEGHSQKISDQYGTPSAVVLPIHSSL
>Guillardia theta_185988		GUITH
MDVEVPAACPGVQSEQAGKASACAGCPNQSLCASGEALKDEAVEVIGKRLESVRHKILVLSGKGGVGKSSFAAQLAFGLAGKDVQVGLLDIDICGPSQPKMMGVEGEQVHQSGLGWAPVYPLDNLGVISIGFLLQHPDEAIIWRGPKKNGMIKQFLKALLLLLSFSSSPCRMLAGGTSDEHLSVSQYLASSKVDGAVIVTTPQELSLLDVRKEINFCRKVNLPVLGVVENMSGFVCRKCGVESLIFPPTTGGAQAMANEMNVSFLGSLPLDPELMRCCEEGKPYLPGLHTHTPEELEEEMAKLSKGQQALQAIVDAIRQQLP
>Guillardia theta_186667		GUITH
MSSAAARRSILLAACILFFSLGLLDSSLVLKDSLLPKGALNLVAHHKLGFIRLRGGSSHEAHEQGAGESYEEEEEEEESNDVPEDAPEGCPGTTSEMAGKSSTCVGCPNQAACASGQSSAPDPAIEEIKARMSLVKHKILVLSGKGGVGKSTVASQVAMALSGGGNVTGLLDIDVCGPSAPRMLGVEDMDVHQSGSGWQPVWVDENLCVMSIGFMLPSRDDAVVWRGVRKIGLIKQFLKDVNWEKLDYLVIDAPPGTSDEHITIAQCLNQTSNVGAVIVTTPQEVALLDVRKEINFCRKAGVKILGVIENMAGFVCPHCGNSSEIFVPSEADSVQGPSAVLRGAEAMAKKHGIPFLGRIPLDPKLGIASERGEALKNSLALQSLQSAVQNLRINCKGNT
>Haemophilus influenzae_WVU29708.1			HAINF
MATYFSDNLTADQQNQVQQIIQQFQHPTLQKDLIVLNTLKKVEKGGDTLRIELKLPFAWNSGAEQLKQAVSDALLKATDCKLIKWAVAYQIATLKRANNQPAVKGVKNIIAVSSGKGGVGKSSVSVNLALALQAQGARVGILDADIYGPSIPHMLGAADQRPTSPDNQHITPIKAHGLSANSIGFLMNEDSATIWRGPMASSALSQLLNETLWDSLDYLIIDMPPGTGDIQLTLSQQIPVTGAVVVTTPQDIALLDAVKGISMFERVSVPVLGVVENMSMHICSKCGHHEAIFGTGGAEKMAEKYNVKVLAQLPLHIRIREDLDAGNPTVVRVPENEISQAFLQLAEKVSTELYWQGSVIPSEILFKEVK
>Homo sapiens_NP_002475.2			HOMSA
MEEVPHDCPGADSAQAGRGASCQGCPNQRLCASGAGATPDTAIEEIKEKMKTVKHKILVLSGKGGVGKSTFSAHLAHGLAEDENTQIALLDIDICGPSIPKIMGLEGEQVHQSGSGWSPVYVEDNLGVMSVGFLLSSPDDAVIWRGPKKNGMIKQFLRDVDWGEVDYLIVDTPPGTSDEHLSVVRYLATAHIDGAVIITTPQEVSLQDVRKEINFCRKVKLPIIGVVENMSGFICPKCKKESQIFPPTTGGAELMCQDLEVPLLGRVPLDPLIGKNCDKGQSFFIDAPDSPATLAYRSIIQRIQEFCNLHQSKEENLISS
>Homo sapiens_NP_036357.1			HOMSA
MEAAAEPGNLAGVRHIILVLSGKGGVGKSTISTELALALRHAGKKVGILDVDLCGPSIPRMLGAQGRAVHQCDRGWAPVFLDREQSISLMSVGFLLEKPDEAVVWRGPKKNALIKQFVSDVAWGELDYLVVDTPPGTSDEHMATIEALRPYQPLGALVVTTPQAVSVGDVRRELTFCRKTGLRVMGIVENMSGFTCPHCTECTSVFSRGGGEELAQLAGVPFLGSVPLDPALMRTLEEGHDFIQEFPGSPAFAALTSIAQKILDATPACLP
>Hydra vulgaris_Hma2.231159			HYDMA
MDSIKHIYLVLSGKGGVGKSTVATQIALGLVNEGKKVGILDVDLCGPSVPHMLNLKGKDVHQCSEGWVPVYTDELQQLAVMSIAFLLKNENDAVVWRGPKKNAMIKQFVSDVYWKDVEYLIIDTPPGTSDEHITTVECLQSLHPDGAILVTTPQNVATADVRREITFCRKTGIKIIGIVENMSGFVCPTCSECSNLFSSGGGEALAEYADIPFLGNIPIDPSLSAALEKGENFMNSKDSPTFDAIMRIIKKLI*
>Jatropha curcas_Jcr4S04648.20			JATCU
MQLIYAPSSLYFCSQTVNSQSKEGLLLPGKCLQVSPFGYSVQPLKLEKPLCLSHKRSVLSSLKTRASSVQDASEISTGSAESDVLKALSQIIDPDFGTDIVSCGFVKDLYIVEDQGEVSFRLELTTPACPVKDMFEQRANEVVAMLPWVKNVKVTMSAQPARPVFAGQLPAGLQTISNIVAVSSCKGGVGKSTVAVNLAYTLADMGARVGIFDADVYGPSLPTMVSPENRLLEMNPEKRTIIPTEYLGVKLVSFGFAGQGRAIMRGPMVSGVINQLLTTTEWGELDYLVIDMPPGTGDIQLTLCQVVPLTAAVIVTTPQKLAFIDVAKGVRMFSKLKVVQQFGIPHLFDLPIRPNLSASGDSGMPEVVADPQGEVSKIFQDLGICVVQQCAKIRQQVST…
>Jatropha curcas_XP_012078662.1			JATCU
MQLIYAPSSLYFCSQTVNSQSKEGLLLPGKCLQVSPFGYSVQPLKLEKPLCLSHKRSVLSSLKTRASSVQDASEISTGSAESDVLKALSQIIDPDFGTDIVSCGFVKDLYIVEDQGEVSFRLELTTPACPVKDMFEQRANEVVAMLPWVKNVKVTMSAQPARPVFAGQLPAGLQTISNIVAVSSCKGGVGKSTVAVNLAYTLADMGARVGIFDADVYGPSLPTMVSPENRLLEMNPEKRTIIPTEYLGVKLVSFGFAGQGRAIMRGPMVSGVINQLLTTTEWGELDYLVIDMPPGTGDIQLTLCQVVPLTAAVIVTTPQKLAFIDVAKGVRMFSKLKVPCVAVVENMCHFDADGKRYYPFGRGSGSQVVQQFGIPHLFDLPIRPNLSASGDSGMPEVVA…
>Karenia_brevis_CAMPEP_0189447674			KABRE
MWQCALQRYLSAPSAALLSCARTASTASSCGTRSPQAPSPASSGPIKGLSRVKSVIAVASGKGGVGKSSVCVNLAYTLQEHLGASVGILDADVYGPSLPSMVPLRAGTKVYAGASGGIEPAMYRGVPLMSVGFIRPGEHAAIRGPMVSAMVQQMLTSTEWGELDYLLIDMPPGTGDIHITVAQQAEVDAAVVVTTPQKLSLMDVEKGIHMFDALKIPTVAVVENMAYFECPGGTRHEIFENSNGERLANKFGITRYFRLAMHPLLSRSGEPFVLTEAASSTPALAEFRRLAKETVSGVGQLRSESFVPSVRVEVSGALLVISLEEGREHALPARTVRLECRSANMRDEFTGKKLFRDEDIPQDVIARKVSKTGRYAVTIDWSDKHSSIFSHDLLRQIVR…
>Kazachstania naganishii_CCK70883.1			KAZNA
MTSEVLDPVVGGDERILPPEYELNEAEPEHCPGPESEMAGKADACDGCANKEICESLPKGPDPDIPLITDNLSGIDHKILILSGKGGVGKSTFTTMLSWALSADEDLQVGAMDLDICGPSLPHMLGCTQEVIHESNSGWTPVYVADNLATMSIQFMLPEDDSAIIWRGSKKNQLIKKFLKDVEWDRLDYLVIDTPPGTSDEHISINKFMQDSGIDGALIVTTPQEVALLDVRKEIDFCRKAGINILGLVENMSGFVCPNCKGESQIFKPTTGGGKALCEEMNIKFLGSVPLDPRIGKCADFGESFLDNYPDSPASIAVLDVVESLRDAVGDV
>Kazachstania naganishii_CCK72697.1			KAZNA
MSFDETTQEDGEEEQAVAAVSLAQVKHIILILSGKGGVGKSSVTIQTALSLCIMGYKVGVLDIDLTGPSLPRMFGLEGKSIFQGADGWMPVKVDTNAEASLSVMSLGFLLGDRGNSVVWRGPKKTAMIKQFIKDVYWGELDYLLIDTPPGTSDEHISIAENLRYAEPDGALVVTTPQSVATSDVKKELNFCKKVNLNVLGIIENMSGFICPYCAECTNIFSSGGGERLAKEFEVPYLGNIPIDPKFVELIENQKTEEKTLTELYEASPIYQIFKDIMQRVLDQKHPGRMS
>Laccaria bicolor_292114		LACBI
MIAVQKPSAVPDPLSVPADAPEHCPGTESDLAGKSDACAGCSNQEICASGATKQPDPALPFINDRMKNVKRKILILSGKGGVGKSTFTAQLGWAFAADDNTQTGIMDVDICGPSIPLILGIASEQVHSSSSGWSPVYVQDNLGVMSVGFMLPSSRDAIMWRGPKKNGLISQFLKDVDWGDLDYLLVDTPPGTSDEHLSIVQYLKESGIDGAVLITTPQEVALQDVRREIDFCRKVGIRVLGLVENMSGFVCPSCKTESQIFKPFTGGAKRLAEEMGVELLGAVPLDPRIGKSADYGVSFLDEYPDSPATAAYIGIIVRIKEILGD*
>Linum usitatissimum_Lus_GLEAN_10021882				LINUS
MQILSAPSSLHLSLQCLKPHSKSGISSLLQYSVPNSSSLRSCISALSRRSYSNLCCFTTRAASTEVGASVTSAELSSALESEVLKALSQIIDPDFGTDIVTCGFVKDLAIDEAQGKVSFRLELTTPACPIKDLFEQQANEVVARLPWVKSVNVTMSAQPAKPIYAGELPAGLQTISNIVAVSSCKGGVGKSTVAVNLAYTLADMGARVGIFDADVYGPSLPTMVSPENRLLEMNPEKRTIIPTEYLGVKLVSFGFAGQGRAIMRGPMVSGVIDQLLTTTEWGELDYLIIDMPPGTGDIQLTLCQVVPLTAAVIVTTPQKLAFIDVAKGVRMFSKLKVVKQFGIPHLFDLPIRPTLSASGDSGMPEVVADPQGEVAKTFQELGVCVVQQCAKIRQQVSTA…
>Lotus japonicus_chr2.CM0153.70.r2.d			LOTJA
MQVVHAPSSPHLSIPTSKPPQLTWGLLPSVNVKSSPLFAIHSSLQSQRDPCSLWTPTQKRATLSSGAARAASVEVGNSSISTGTAEEDVLKALSQIIDPDFGTDIVTCGFVKDLVTDKNLGEVSFRLELTTPACPIKDMFEKQANEVVAMLPWVKNVKVTMSAQPARPLYAEQLPAGLQTISNIIAVSSCKGGVGKSTIAVNLAYTLADMGARVGIFDADVYGPSLPTMVSPESRILEMNPEKKTIIPTEYMGVKLVSFGFAGQGRAIMRGPMVSGVINQLLTTTEWGELDYLVIDMPPGTGDIQLTLCQIVPLTAAVIVTTPQKLSFIDVAKGVRMFSKLK
>Magnaporthe grisea_MG06151.4			MAGGR
MAPSLEEPEAVQEVINNPLKAKPQLVAPEPEHCPGPESERAGTADSCAGCPNQKICASAPKGPDPDIPLISARLAGVKHKILVLSGKGGVGKSTFTSLLAHAFATNPESSVGIMDTDICGPSIPKMMGAEAETIHISGAGWSPVYVMDNLGVMSIQFMLPNRDDAIIWRGPKKNGLIKQFLKDVEWGDLDFLLVDTPPGTSDEHLSVNTYLRESGIDGAVVVTTPQEVSLLDVRKEIDFCHKAGIRVLGLVENMSGFVCPGCKHTSQIFRPTTGGGRALAKEMGIRFLGSVPLDPSIGMACDYGESFFDSFPDSPTCASVENVVRELAEELGLAVDNVLPPKQ*
>Magnaporthe grisea_MG10636.4			MAGGR
MSLSKVLSGKGGVGKSSVTTQLALSLSLAGHSVGVLDVDLTGPNIPRMFSVEDAKVTQAPGGWLPVPVHESNPASNTGSLRVMSLGFLLRDRGDAVVWRGPKKTAMVRQFLSDVLWGDLDFLLVDTPPGTSDEHISLAETLLQKTVPGQLAGAVVVTTPQAVATADVRKELNFCKKTAIPVLGVIENMSGYICPCCGEKTNIFMSGGGEVMANDFGVKFLGRIPIDPVFVELIETGRRPRYQAPAKPDPEAASESEARDPGLLVEKYTDSILAPIFGNIAAELIRGVSSG*
>Mariprofundus ferrooxydans_WP_009850360.1				MAFER
MTTEAAVLKALSQIIDPDFGKDIVSLGFVKDVKIDGSSVSFTIELTTPACPVKEEFRRQADEAVMALTGIERVHVNMTSRVTAGISDKLAIPGIANIIAIASGKGGVGKSTTSVNLAVAMAQTGARVGLLDADIYGPSVPRMMGLSGFRPEVDVEGKTIYPLENYGVKTMSIGYLVEENKAMIWRGPMVAGALGQLLGDVAWGELDYLFVDMPPGTGDAQLTLTQKVPVTGAVMVTTPQDIALLDCRKGIDMFNEVHVPTLGIVENMSQFICPHCGESSPIFAEGGADRLAQEYKTGVLAHIPLDMRIRELSDSGTPVVAALPDSEQAVAYRQLAGEIARKISIINRRKIDIPVTVQG
>Metarhizium brunneum_KID79186.1			METBR
MAPSLEEPEPVSDVLANPIKQKPQLVAPEPEHCPGPESQQAGQADSCAGCPNQAICASAPKGPDPDIPLISARLENVKHKILVLSGKGGVGKSTFTSLLAHAFATNPDSNVGVMDTDICGPSIPKMMGVEDETIHVSGSGWSPVWVMDNLGVMSIQFMLPNRDDAVIWRGPKKNGLIKQFLKDVEWGELDFLLVDTPPGTSDEHLSVNSFLKESGIDGAVVVTTPQEVSLLDVRKEIDFCRKAGIRILGLAENMSGFVCPNCKGESQIFRPTTGGGKGLAEEMGIPFLGAVPLDPRIRMACDYGESYFDSFPDSPACLAFKQVVKRVASQLGLDTTNVLPDE
>Micromonas pusilla_XP_003056184.1			MICPU
MSTSINDDFSRGPKCPGTNSEAAGNAVACAGCPNKEACQTASTIDPDVLAIRHRLANVKHKILVLSGKGGVGKSTFATQLAYGLSARGAEVGLLDIDICGPSAPIMFGQVGQDVHRSNSGWSPVYVKEGLAVMSIGFLMQNPDDAVIWRGPRKNGLIKQFLTDTEWGNLDFLIVDAPPGTSDEHLSIVQYMKLAGIDGALVITTPQEVALADVRKEINFCAKVGVRVLGVVENMSTMILPVESVQLKFISGPDGDVTEQVRKVLALHFPSPENEVAPSSLSAQVDIFSSNLGAASRMCKWAGVPLLGQVPLDPAIATATERGCSLFSDEVGGRNQNIRNLSLGISPASFEAMKTILDNVICAISEVQSDVFKTGQL
>Micromonas pusilla_RCC299_EuGene.0500010587				MICPU
MATLAAIRPSDSRLGARLKVGGTGGRIARKTVTAGAGRRTTSTRRGPVSIRAHASSSSPSITSAPDGSREADVLNALRNVIDPDFGEDIVNCGFVKDLRVSDAGDVTFTLELTTPACPVKEEFDRLSKQYVTALEWAKSCNVNMTAQPVTNDMPDAVEGLKGVRHIIAVSSCKGGVGKSTTSVNLAYTLRMMGAKVGIFDADVFGPSLPTMTSPEQAVLQMDKETGSITPTEYEGVGIVSFGFAGQGSAIMRGPMVSGLINQMLTTTAWGDLDYLIIDMPPGTGDVQLTICQVLPITAAVVVTTPQKLAFIDVEKGVRMFSKLRVPCVAVVENMSYFDGDDGKRYKPFGEGSGQRICDDYGVPNLFQMPIVPDLSACGDTGRPLVLVDPAGDVSTIYGA…
>Mortierella verticillata_MVEG_05529T0			MORVE
MAPTKAPEDAPEHCPGTESEQAGKSSACDGCPNQQVCSTAPKGPDPDLPLIYDRMGTVKHKILVLSGKGGVGKSSFTTQLAFALSHDEETQVGVMDIDICGPSIPKMFGLDGEQIHSSNSGWSPVYVTDNLGVMSIGFILQEADDAIIWRGPKKNGLIKQFLKDVDWGDLDYLVVDTPPGTSDEHLSVVQYLKESGITGAILITTPQEVALQDVRKEIDFCRKVKIPIIGVVENMAGFVCPSCKGESVIFAPTTGGARKMAQDTNVRFLGSIPLDPRIGKSCDQGLSFLEEYPDSPATKAYQDIISEIRKVLPQ*
>Mortierella verticillata_MVEG_08249T0			MORVE
MQQPPQLDGVKHIILVMSGKGGVGKSSVSTQLALSLIARNKTVGVLDIDLCGPSIPRMLGLDGKGVHQSSAGWVPVFADEKKQLCCMSIGFMLENKDDSVVWRGPKKTAMIRQFLTDTCWGELDYLIVDTPPGTSDENISIVEHLKAFNPDGVVLVTTPQAVALADVRKQVSFCRQVGVPILGLIENMSGFICPHCAECSNLFSAGGGEAMSEEFGINFLGRVPIDPTLTAMDSDLVTQFPTSSLFPVFEKITDRVEQYATRGQ*
>Mucor circinelloides_155642			MUCCI
MAPNNKEDIPDDANEHCPGPENEQAGKADACAGCPNQEICATAPKGPDPDVAVIAERLSGVKHKILILSGKGGVGKSSFTSQLAFALSGDEDVQVGVMDIDICGPSIPTIMGVVDEQIHQSNSGWQPVYVQDNLGVMSIGFMLPDKDDAVIWRGPKKNGLIKQFLRDVDWGDLDYLLVDTPPGTSDEHLSLASFLKQSGIDGAVIITTPQEVALQDVRKEIDFCKKAKIPILGLVENMSGFVCPNCHGESVIFPPTTGGAEALADEFGITLLGRIPLDPRVAKSCDMGVSFLDEHPDSPACAAYENIIDKLRDIVE*
>Mucor circinelloides_169185			MUCCI
MSDINLSGIKNIVLVLSGKGGVGKSSVTTQLALGLVHQGKKVGVLDIDLTGPSIPRMLGLDGKKVHQASQGWVPVYADENQRLSCMSIGFLLTNKNDSVVWRGPKKNAMIKQFLQDVYWGELDYLLIDTPPGTSDEHIGIVEYLKEFNPDGAVIVTTPQGVAIADVRKEISFCKKVKLPILGVVENMSGFVCPHCAECTNIFSSGGGESMAKDYDIDFFGRVPIDPGFTSMVETEGSGSYVKMFEKSNLFPVFQQICDKVTEKVESNK*
>Mus musculus_NP_036085.1			MUSMU
MEEAPHGCPGADSAQAGRGASCQGCPNQRLCASGAGAAPDPAVEEIREKMKTVRHKLLVLSGKGGVGKSTFSAHLAHGLAEDGDTQVALLDIDICGPSIPKIMGLEGEQVHQSGSGWSPVYVDDNLGVMSVGFLLSSPDDAVIWRGPKKNGMIKQFLRDVDWGDVDYLIVDTPPGTSDEHLSVVQYLAAAHIDGAVILTTPQEVALQDVRKEISFCHKVKLPIIGVVENMSGFICPKCKKESQIFPPTTGGAEAMCQDLRIPLLGKVPLDPHIGKSCDKGQSFFVEAPDSPATAAYRSIIQRIRDFCNSHQSHAETLISP
>Mus musculus_XP_006524369.2			MUSMU
MEAAAEPGNLAGVRHIILVLSGKGGVGKSTISTELALALRHQGKKVGILDVDLCGPSIPHMLRAQGKAVHQCDNGWVPVFVDQEQSISLMSVGFLLENPDEAVVWRGPKKHALIKQFVSDVAWGQLDYLVVDTPPGTSDEHMATMEALRPYRPLGALVVTTPQAVSIGDVRRELTFCKKTGLQVIGVIENMSGFTCPHCAECTNVFSSGSGEELARLAGVPFLGSVPLDSQLTRSLEEGRDFIQEFPKSTAYSALTSIAQRVVHRMSALCS
>Nannochloropsis gaditana_EWM28719.1			NANGA
MTYRHYGHFRALFSIIFLGKYLSTSGFIQKHHVSIFGTSSSSNKPTSTPLYRYAPSVSQLFIASTPFHEKLPIVSADRNLAETSSVITSSSEKNIAQVVTQLRQVMDPDLGSDVVTLGFIKNLTIDGATGRVSFVLELTTPACPVKDDLKAQAMQVVETLPWVTKADVILSARPITAEKSAGGDMKATGLSLVNNVIAVSSCKGGVGKSTTAVNLAFALDRQGAKVGILDADIYGPSLPTMVAPDTEMVEFVESQIRPMIRQTGLDAEGQPKGVKLMSFGYVNPGAAAVMRGPMVIQLINQLLTLTSWGELDYLVIDMPPGTGDIPLTLCQSLNITAAVIVTTPQRLSFTDVVKGVDMFDTVNVPCVAVVENMAYADVSALDYVDSREDMNRNGGVAGA…
>Naumovozyma castellii_XP_003676305.1			NAUCA
MTTEVLPNVTSSTDQVLPPEYSLNEPEPEHCPGPESEMAGKADACQGCSNKDICESLPKGPDPDIPLITENLAGIKHKILVLSGKGGVGKSTFTTMLSWALSADEDLQVGAMDLDICGPSLPHMLGCTAEVVHESNSGWTPVYVADNLAAMSIQFMLPEDDSAVIWRGSKKNLLIKKFLKDVDWDYLDYLVVDTPPGTSDEHISINKYMQESGIDGALIVTTPQEVALLDVRKEIDFCKKAGINILGLVENMSGFVCPNCKGESQIFKATTGGGEALCKELDINFLGSVPLDPRIGKCSDFGESFLDAYPESPASLAVLNVVESLRDAVGDI
>Naumovozyma castellii_XP_003676599.1			NAUCA
MSGEFGEEEQIEEQEGPAPSLAQIKHIILILSGKGGVGKSSVTTQAALTLCNMGYKVGVLDIDLTGPSLPRMFGLENRSIYQAAEGWLPVPVETNGVGSLSVISLGFLLGDRGNSVVWRGPKKTAMIKQFIKDVAWGQLDYLLIDTPPGTSDEHISIAEQLRFSEPDGAIVVTTPQSVATADVKKELNFCKKVALHILGVVENMSGFICPHCEECTNIFSSGGGLKLAEEFNVPYLGNVPIDPKFVELIENQTTADESLVESYGKSTLCPIFKDIMDKVLAQNRPARC
>Nematostella vectensis_229988			NEMVE
MCVVVPQGLRSVKHIILVLSGKGGVGKSTVATQLSWALYNQGNKVGLLDIDLCGPSIPRMMNVENNDVHQCSDGWVPVYTGPDQRLGVMSIGFLLHSKEDAVVWRGPKKNAMIKQFLSDVCWGDIDYLIIDTPPGTSDEHITVVENLKTCHPDGAILVTTPQGVAISDVRREITFCKKTKIPVLGIVENMSGFVCPHCSECTNVFSKGGGEALAKECEVPFLGCIPLDPNLTMNIEDGKSFSDLLSNSPAVESVNSIVTKISHATSQNQT*
>Nematostella vectensis_236650			NEMVE
MADVPKDAPEHCPGTESDKSGKVSACQGCPNQQICASSKPAPPDPDLGKIKERLSSVKHKILVLSGKGGVGKSTFTAHLAHGLAADEDRQVAVLDIDICGPSIPTVFGLQGEQVHQSGSGWSPVYVEDNLGVMSVGFLLAKPTDAVIWRGPKKNGLIKQFLRDVDWGDADFLVVDTPPGTSDEHLSIIQYLNQTEVDGAVVVTTPQEVSLLDVRKEISFCKKVRLPVIGVVENMSVFVCPNCKKESQIFPPTTGGAEKMAVEMKVPFLGRIPLDPRIGRACDEGKSFLSEIPDSPATSSYKDIIEKIVKYCVASQHQS*
>Neospora caninum_XP_003880660.1			NEOCA
MNRDDGRQAAVDRNVDGEELPSAAFHTSADACRIQRLRDEVLDQLRTVIDPDLHKDIVALGFVRDLEIHEHAGSVKFRLRLTTPACPVKDVFVATCTARLRALEWVHQVDIQLESQKPSGSTASRSAGDGLKCVSFVLAVTSCKGGVGKSTVAVNLAFMLRRLGAKVGLLDADLYGPSLPVLLPLPDTDVYFEEESEGEPSEEHTSEVVFRPKRSKDRGHSRANSSRGSPIAFEPTRSQRGETDTKKKHSAGDQDVENAQPKLRPLVHNGVKIMSYGFIRNSGSQGFSALRGPFASSVIEQLLTGTAWRDLDYLVIDFPPGTGDIHITLSQTVKIDACVVVTTPQTLSTADAERGIKMFNELGIPTICVVENMAHFVCDGCQKKHILFPGQQNVEKLAD…
>Neurospora crassa_NCU01084T0			NEUCR
MSLAKVKHIVLVLSGKGGVGKSSVTTQLALSLSLAGHSVGVLDVDLTGPSIPRMFGIEDAKVTQAPGGWLPITVHEADPSAGVGSLRVMSLGFLLPKRGDAVVWRGPKKTAMVRQFLSDVFWDETDYLLIDTPPGTSDEHISLAENLLQKARPGQLAGAVVVTTPQAVATADVRKELNFCTKTNIRVLGVVENMCGFVCPNCSECTNIFMSGGGEVMANDFGVRFLGRVPIDPQFLVLIETGKRPTYPAGTTVDGKDISTPAGASTSEEEEVKDGSRLVHKYKDCSLAPIFSKITADVISAVQQ*
>Neurospora crassa_NCU08825T0			NEUCR
MAPSLEAEPESVASVLANPQKPQLVAPEPEHCPGPESQQAGTADSCAGCPNQAICATAPKGPDPDIPLITARLSGVKHKILILSGKGGVGKSTFTSLLAHAFATNAEQTVGVMDTDICGPSIPKMLGVEGETIHVSSTGWSPAWAMDNLAVMSIQFMLPNRDDAIIWRGPKKNGLIKQFLKDVEWGDLDFLLVDTPPGTSDEHLSVNTYLKKSGIDGAVMVTTPQEVSLLDVRKEIDFCRKAGIKVLGLVENMSGFVCPKCTHESEIFKATTGGGRKLAEEMGIAFLGSVPLDPRIGMACDYGESFFDSFPDSPACRALKGVVKGLATEMGLDPEVVMPEEDDA*
>Nicotiana benthamiana_101Scf30958g00013.1				NICBE
MIAVGSLGLYVAEKLFLQSTLNGSCLSSQRHLRTLNVSYTWSSLSSFTAKASSNGACASTVPGQTAVSEVLKALSQIIDPDFGTDIVSCGFVKDLLVDEGLGEVSFRLELTTPACPIKDMFEQKANEVVAALTWVKKVNVTMSAQPAKPIYAGQLPAGLQAISNIIAVSSCKGGVGKSTVAVNLAYTLADMGARVGIFDADVYGPSLPTMVSPENRILEMNAEKRTIIPTEYMGVKLVSFGFAGQGRAIMRGPMVSGVINQLLTTTEWGELDYLVIDMPPGTGDIQLTLCQVVPLTAAVIVTTPQKLAFIDVAKGVRMFSKLKVPCVAVVENMCHFDADGKRYYPFGRGSGSQVVQQFGIPHLFDLPIQPTLSASGDSGMPEVVADPQGEVSRTFQELG…
>Nicotiana sylvestris_XP_009764200.1				NICSY
MTQLLQAPSSPTLTFHHCTSQPKSGLYVAEKSFLQSTQRHVRSLNISYTYSSLSSFTAKAASNGACASTVSGQTAESEVLKALSQIIDPDFGTDIVSCGFVKDLLVDESLGEVSFRLELTTPACPIKDMFEQKANEVVAALPWVKKVNVTMSAQPAKPMYAGQLPAGLQTISNIIAVSSCKGGVGKSTVAVNLAYTLADMGARVGIFDADVYGPSLPTMVSPENRILEMNAEKRTIIPTEYMGVKLVSFGFAGQGRAIMRGPMVSGVINQLLTTTEWGELDYLVIDMPPGTGDIQLTLCQVVPLTAAVIVTTPQKLAFIDVAKGVRMFSKLKVPCVAVVENMCHFDADGKRYYPFGRGSGSQVVQQFGIPHLFDLPIQPTLSASGDSGMPEVVADPQGE…
>Oriza sativa_CAE03157.2				ORYSA
MENGGGDVPENANDHCPGTQSEAAGKADACAGCPNQQICATAPKGPDPDLLAIIERMNTVKHKILVLSGKGGVGKSTFSAQLSFALAEMDHQVGLLDIDICGPSIPKMLGLEGQDIHQSNLGWSPVYVESNLGVMSIGFMLPNPDDAVIWRGPRKNGLIKQFLKDVDWGEIDYLVVDAPPGTSDEHISIVQYLQIAGIDGAIIVTTPQQVSLIDVKKEINFCKKVGVPVLGVVENMSGLRQAFSDMKFVKPSEAGETDATEWALNYIKEKAPELLSVVACSEVFDSSKGGAEKMCQEMEVPFLGKVPMDPQLCKAAEEGRSCFTDQKCSASAPALKSIIKKLVKTK
>Ostreococcus lucimarinus_e_gwEuk.16.50.1				OSTLU
MPAIYSAPDGSKEAAVLEKLRRVIDPDFGEDIVNCGFVKALNVDESAGNVLFAIELTTPACPVKAEFERQAKAFVGELEWVKNVRVTMTAQPARNDAPETVEGLRRVRHIIAVSSCKGGVGKSTTSVNLAYTLAMMGAKVGILDADVYGPSLPTMISPESPVLEMDKGTGTITPVEYEGVKVVSFGFAGQGSAIMRGPMVSGLINQLLTTTDWGELDYLILDMPPGTGDIQLTLCQVVPITAAVVVTTPQKLAFIDVEKGVRMFAKLAVPCVSVVENLSYFEVDGVKHKPFGEGSGAAICEQYGVPNLLQMPIVPELSACGDTGRPLVLRDPACKTSSRYQDVAATVVREVAKLNNGKKPRVDIDPGYDGAFRVELPGENDDKPFWITAKNVRMSDTSA…
>Ostreococcus lucimarinus_XP_001415932.1				OSTLU
MADDRPENAPEACPGTASARAGREASCAGCPNRAACASGEAAKAREGTDADATRVAERLRGVRRKILVLSGKGGVGKSTFAAQLAFGLAGRGKEVGLLDVDICGPSVPTMCGDAEAEVHKSNSGWSPVYVEENLAVMSIGFMLPNRDDAVIWRGPRKNGLIKQFLADTEWGELDYLIVDAPPGTSDEHLSVVQYLKEAGVDGALVVTTPQEVAVADVRKELNFCKKTGIKVLGVVENMSGLRVPMREMSFVNEDTGADETSRVRELLATHAPELADSLSARTDVFAPSKGGAEAMCAQFNVPFLGKVPLDPAISKAAEHGKSVFDPELRVASAGAVAAIVAGVIAAAGE
>Oxytricha trifallax_403349580			OXTRI
MFKNILQKTFARHSQRAAGLKTMNNSAHLIFVQPNPYYVCNTNMSRRQFHAQTPKNEGQEEILRCLRELKDEQGKQIDDKKLIHSLEIEPQSGTVNIKLNLTQDYRKAKSLIQDKLKSIDWVTKVNVSMAPQSQTAKPTHQGKKGLTQVKNIIAVSSCKGGVGKSTVAVNLAFSIYKMGYRVGIFDADLYGPSLPTMISPEAANLFADEHDPQMIVPVMFNGVKAMSYGFASQGKTAIMRGPIASNLVSQLIGNTNWGELDYLVIDFPPGTGDIQITLGQEVTLKGAVIVTTPQKLAYVDVVKGIEMFDSLKVPTISVVENMSYYKCTSCETKHKIYGAGYTNQLKENFGIKNSFEIPIMEEISQMSDQGTPFVLTLPESLDIVQTYQKMALQVTEEVE…
>Parasitella parasitica_emb_CEP10692.1			PARPA
MSEVSLSGIKNIVLVLSGKGGVGKSSVTTQLALGLVHQGKKVGVLDIDLTGPSIPRMLGLDGKKVHQASQGWVPVYADENQRLSCMSIGFLLTNKNDSVVWRGPKKNAMIKQFLQDVYWGDLDYLLIDTPPGTSDEHIGIVEYLKEFNPDGAVIVTTPQGVAIADVRKEISFCKKVKLPILGVVENMSGFVCPHCAECTNIFSSGGGESMAKDYGIDFFGRVPIDPGFTSMVETEGSGSYVKMFEKSNLFPVFQQICDKVTEKVQSNK
>Phaeodactylum tricornutum_18656			PHATR
MTTTTTRWNHSTRQTLRCCMVWMCLSLSTIDAFTPPNPYRFRRGSSTLTRPFATPPLPSGGAPVLVDAVEDTLPPIPKEWQGEVLSTLKSVIDPDLGSDIVTLGFVQNLKLDGRDVSFDVELTTPACPVKEQFQLDCQQLVQDLPWTNNIQVTMTAQPSVQETATLGMSQVGAVIAVSSCKGGVGKSTTAVNLAFSLQRLGATVGIFDADVYGPSLPTMITPQDDTVRFVGRQVAPLQRNGVRLMSFGYVNDGSAVMRGPMVTQLLDQFLSVTHWGALDYLILDMPPGTGDIQLTLTQKLNITAAVIVTTPQELSFADVVRGVEMFDTVNVPCIAVVENMAYYESADPEKIQIFGAGHRDRLSQQWGIEHSFSIPLLNKIAANGDNGTPFVLEFPDSPP…
>Phaeodactylum tricornutum_40047			PHATR
MLPLVGRKPAISALPKVWASSSLRQISRCSFLEPPKLPQNSRCQGAQTQPRNAYPPCYSRSHSKRCSSTVSSFPLAAFSRREMADLEDRVCGRVAQKVRDPVLGQTLQDLQWLHKKVSVSSTDGSLQILLRPPSLLHPLLDDLKENIRNEAEQELRTWLNDRGKSSVSARVSVQVLPAAPVSMMARLMDDPDELVKSLGPGLANVTHFLAVYSCKGGVGKSTVAVNLAYELARMGGRVGLLDIDIYGPSLPLLIHPKDVTVRRSPKGTGMVYPIEHKGVKALSLGFVAKDSGVPGSGPNKNGAAIMRGPLAGKVVSQLLKGTDWGDLDVLVLDMPPGTGDVQIGVLQDLQLSGAVAVTTPSKLALSDTQKGIEMFTSMGVPTLSVVENMSYFKCEGGSI…
>Phaeodactylum tricornutum_XP_002179311.1				PHATR
MTEASSENAGDAPANANTGCVGPTSETAGKASACDGCPNQSACSTGAFSSPEAVAKAEAEVEALNRSLSNVSHVILVLSGKGGVGKSTVAAQLSHTLSNQGYAVGLLDVDLCGPSAPRMVLGDACTSQTIHKSGSGAWTPVYASANLAVMSISFMLQDTNQAVVWRGPRKNALIQQFLTEVDWTGDTDGLDYLIIDTPPGTSDEHISTVQYLQKASAVSGAVVVTTPEEVSLADVRKELSFCRKTDVPVLGIIENMGSYQTRLSQMEFSKDGQDCTAQMLAVLREKCPEVLDCVAASNLFSVNAGGAEQMATDYGVPFMGRLPLDPDLLKACEQGKSFVQTHPNANAAVALKQFARQLNKVLPVNMDE
VSRRLQHVKHIIVVCSGKGGVGKSSVSTQLALSLRNSSPTARVGILDVDLTGPSIPRMLGLDGHPVHQSSDGWVPVYADGSEARLACMSVGFLLKKKEDSVVWRGPKKNAMIRQFLSDVRWGELDYLVIDTPPGTSDEHLSLMEHMAPVASRLSAVIVTTPQAVALLDAMKCLSFTRAVSLPVLGLIENMSGYVCPCCGEISNVFSTGGGQEMARREGLKFLGSLPVD
>Phycomyces blakesleeanus_121656			PHYBL
MSEINLSNIKHIVLILSGKGGVGKSSVTTQLALGLVQKGFKVGVLDIDLTGPSIPRMLGLDGKQVHQASQGWVPVYADEQQRLSCMSIGFLLSSKNDSVVWRGPKKNAMIKQFLQDVYWGELDYLLIDTPPGTSDEHISIVEYLKSFEPDGAVIVTTPQNVAIADVRKEISFCRKVKLPILGVVENMSGFVCPHCADCTNIFSSGGGESMANEYGIDFFGRVPIDPGFTSMVEAEGDGSYVKSFSKSNLFPVFQEICDKVITKTSKA*
>Phycomyces blakesleeanus_180572			PHYBL
MASATEQISTENAPEHCPGPESQAAGQADACAGCPNQNICATAPKGPDPDIAFITQRMASVKHKILVLSGKGGVGKSSFTSQLAFALSHDEEVQVGVMDIDICGPSIPTIMGLENEQIHQSNSGWQPVFVQENLAVMSIGFMLPDKDDAVIWRGPKKNGLIKQFLRDVDWGELDYLLVDTPPGTSDEHLSVTTFLKESGIDGAVIITTPQEVALQDVRKEIDFCRKAKIPILGMVENMAGFVCPSCHGESIIFPPSTGGAAALAKELNIDLLGSIPLDPRVAKSCDMGVSFMDEHPDSPACTAYEAIIESHRLGSALAPNTIEIYLDYVCPFSAKIYKKLREQFWQLTEEKYPDKFQVIFRQQVQPWHASSTLVHEAALAVERINSQKFFPFSDALFAH…
>Phytophthora infestans_XP_002895265.1			PHYIN
MATSAPANANAECVGPQSEQAGKAGGCVGCPNQSLCASGTSRQPDPAVSDVKQRLAGVKHKLLVLSGKGGVGKSTVACQLAFALAGKGFQVGLLDVDITGPSVPRMLGLVGQEVHQSAAGWSPVYVDDNLGVMSIGFMLPNADDAIIWRGPKKSGIIKQFLVDVQWGELDYLIIDTPPGTSDEHISIVQYMKEADLDGAVVVTTPQEVALSDVRKELNFCRKTNINVLGVVENMSGVQRPLSDVKFVGADGNDETSAFMKLLQEKAPELLKHSVQMEVFPASTGGGEAMAKKFNVPFLGRLPLDNKMTGACEEGVSFLEEYPDSVAAPAFGKIVQDLVAAVEK
>Phytophthora sojae_EGZ06583.1			PHYSO
MTTPANANEQCVGPQSEQAGKADGCAGCPNQSLCASGAARQPDPAVSDVRQRLAGVKHKLLVLSGKGGVGKSTVACQLAFALAGRGFQVGLLDVDITGPSVPRMLGLLGQEVHQSAAGWSPVYVDDNLGVMSIGFMLPNADDAIIWRGPKKSGIIKQFLVDVQWGELDYLIIDTPPGTSDEHISIVQYMKEADLDGAVVVTTPQEVALSDVRKELNFCRKTNINVLGVVENMSGVQRPLSDVKFVGADGDDQTAAFMKLLQEKAPELLQHSVQMEVFPAASGGGEAMAKKFNVPFLGRLPLDNKMTGACEEGVSFLEEYPDSVAAPAFSKIVQGEEWCCGFGCAVVD
>Picea sitchensis_ABK26448.1			PICSI
MEIGTTPEYANGETLPVGEIPEDANEHCPGPEAETAGKADACEGCPNQQICATAPKGPDPDLIAIEERMATVKHKILVLSGKGGVGKSTFAAQLSFALAEQDKQVGLLDIDICGPSIPKMLGLEGQEIHQSNLGWSPVYVEDNLGVMSIGFMLPDPDEAVIWRGPRKNGLIKQFLKDVYWGELDYLVVDAPPGTSDEHISIAQYLKATNVDGALIVTTPQEVSIIDVRKEINFCKKVGIPVLGVVENMSGIQQPISSFIFKKIAEDGKEEDVTEETLKSLQMHSPHLLSLFASTEIFHVSGGGAEKMAHEMHVPFLGKVPIDLELSKAAEEGRSCFTDPKCKSSASALQRIIEKLLKNIEP
>Paramecium tetraurelia_XP_001443600.1			PARTE
MGKQKNLSLEMMERVIIDLKLDQDYRKIKGSLLRCPGNNMNGVKNLDIRMAPKKENVTTQANSQKRGNLQNVSKIIAVSSCKGGVGKSTIALNLTFSLQKLGFKVGIFDADVYGPSLPTLIGKEKQQLYAPEDKPKEILPIEFNGVKTMSYGYASGNQKAIIRGPMVSSIVVQLVQQTQWQDLDYLVVDMPPGTGDIQISLCQELNFNGAIIVTTPQRLSFIDVVKGIEMFDVLKVPTLSVVENMAEYVCPNCNHLHRPFGPGYINLLQKQFGIATALSIPLYGDISKYSDLGSPVVLTLPEDHTINYIYRKLANNVVNELNRTDLNKSPTVRYDTTKRVIIIKDFEGKEKSIKSLELRSKCNCALCVDEFTGKRLNQNQKFDQEVFPQKIEPKGNYAV…
>Paramecium tetraurelia_XP_001429812.1			PARTE
MLRRLTASVPIVHKLYFTFSVNEEYKIQILNRLKQIKHSDSHKDIVSNGYVENLSIDQDGRVIIDLKLDQDYRKMKALCSDALKQFEWIKNLDIRMAPKKENVFTQANTQKRGNLQNVKKIIAVSSCKGGVGKSTIALNLTFSLQKLGFNVGIFDADVYGPSLPTLIGKEKQQLYAPEDKPKEILPIEFNGVKTMSYGYASGNQKAIIRGPMVSSIVVQLVQQTQWQNLDYLVVDMPPGTGDIQISLCQELNFDGAVIVTTPQRLSFIDVVKGIEMFDVLKVPTLSVVENMAEYVCPDCNHVHRPFGQGYMNMLQKQFGIATAVSIPLYGDISKYSDLGSPVVLTLPEDHTINNIYRQLANNVVHELSRSDLTKTPTVRYDTGKRVIIIRDFDGKEKPI…
>Perkinsus marinus_XP_002772933.1			PERMA
MSDSTSNLDYRALVIGAAVGAGVAVWASSDFIPAIRDRYDLYRIRCRQQKAAESAGQSSSSEVPENAPESCPGVGSDDAGKADGCAGCPNQKACASGAGKEEDPMVDEVAFKLRNVKRKILVLSGKGGVGKSTVSSQLAFTLANSNRDVGLLDVDICGPSIPRMLGISGGEVHQSAEGWQPVYVDDRLAVMSIGFMLTNKDDAIVWRGPRKHGLIRQFLTDVTWGNLDVLLVDTPPGTSDEHLSMVNYLKDCQPDGAVLVTTPQEVALQDVRKEINFCRGVGLPIIGVIENMSGFECPCCGKVSEVFMPNTGGAKQMCKDMDVPFLGSIPLNNDLQAACEKGLPIIGLGPNSKPAKAVKEISEKIMQKVEERPIQKGAYGSDF
>Physcomitrella patens_XP_001784629			PHYPA
MATATATARLQSPSELSRAVHKSMEVAVGGFGVRVQAVAALGGSRLKCGSLAYRSRSLKIPVLKNSSHRKESLVLAMSRSEPTVTNVQDSPASTGLSLETAKKDVLGALSQIIDPDFGTDIVTCGFVKELTVDESTGEVSFQLELTTPACPVKDMFEQQAKEKVSAIPWVKGVNVKMTAQPAKPLIADDVPAGLKKVSNIVAVSSCKGGVGKSTVAVNLAYSLAQMGARVGIFDADIYGPSLPTMVSPEVKVLQMNPETRAIIPTEYLGVKLVSFGYAGQGSAIMRGPMVSGVINQFLTTTDWGELDYLVIDMPPGTGDIQLTLCQVVPLTAAVIVTTPQKLAFIDVAKGVRMFSKLKVPCIAVVENMCFFEGDDKRYYPFGKGSGSKVVEQFGIPHLF…
>Plasmodium falciparum_XP_001347967.1			PLAFA
MDSDLIDEEFVYGQKIGKIKKKKELILDTLKSVIDPDLKKNIVELNFVRNLKINEDEKGEKYFVEFDLNLTTPACPVKDDLLRECKEKLGLFEWIHDININITFINFNEKRGNNKNKIENIILIYSCKGGVGKSFFSVNFSYYLKKKGASVGILDADINGPSLPTLLPFDYEYVKFKVVNKKKDEPTKGKNGYIYNDDMNNNNNDDVDNNDMNNNIDNNNIDNNNIHNNNIHNNNLHNNNLHNNNLHNNLHNNLQNSDGKNTFCGEKKKKNSFTHEKYFITQYDNEPKDDDDDFFFNLSLEKRKEKKKKKKPNRENLLNIFNSKNYNKLSNDDKKNSGTIEYDENLSMIEPLIYNDVKLMSYAYIKNKMNLGFSSFRGPILNELIKEFLYHVNWGILDY…
>Plasmodium falciparum_XP_001351980.1			PLAFA
MNVFTKRSFFSFFVGSLVGLSFSYVLTKKKSINEFIKYAIKYVTHKKGKKNKNNNNNNNNSIPDECPGLDSEHAGKSKACEGCPNRKICNDPELKKEKEKERNQIFNEVQENLKNVKFKILILSGKGGVGKSTVAAQLAFALSYLNYEVGLLDIDICGPSIPVLTKTIDHDVNYSMNGWVPIYKNNLSIMSVGYLLPNFDDPVIWRGPKKNGLIKQFLCDVYWKNLDFLIIDTPPGTSDEHLTICSYLKDNLDGCLIVTTPHILSICDVKKEIEFCKKTNIPILGIVENMYQPIFVSNYTVQKMCSDMNVHYAGKVTFHQNLIEACQQGVGCCDIDPYSPSSKELYHLCSILIQQIQKRYMLLQMGSNNDNNNLVQENNHQNKDNTRNSDNQKLTYQEE…
>Populus trichocarpa_XP_006371914.1			POPTR
MQLLYAPTCHNLSLRSLHTRPKEGLFSSLEKWLHLSVDNQPCKLPPRKCFYLKKTRALNSSVQAGGSAVSTRNAESDVLKALSQIIDPDFGTDIVSCGFVKDLNIDEAQGEVSFRLELTTPACPVKDMFEQKANEVVALLPWVKNVKVTMSAQPARPVYAGQLPQGLQTISNIIAVSSCKGGVGKSTVAVNLAYTLAGMGARVGIFDADVYGPSLPTMVSPENRLLEMNPEKRTIIPTEYLGVKLVSFGFAGQGRAIMRGPMVSGVIDQLLTTTEWGELDYLVIDMPPGTGDIQLTLCQVVPLTAAVIVTTPQKLAFIDVAKGVRMFSKLKVPCVAVVENMCHFDADGKRYYPFGRGSGSQVVQQFGIPHLFDLPIRPTVRPI
>Porphyra umbilicalis_OSX69602.1			PORUM
MAFISAATAVPLPRRPLAAASRLRSRLPAAAGLSRWAGRRVTRPAPRPAGGGGPTTSWRASAATSSPPSAPADLPPPTSSGERKAQLRQVLKAVIDPDLGKDIVTLGFVQHIKSTPSAADPSAYDVAFDVELTTPACPVKAQFQADCVALATSLPWVATATVRMTAQAPQAVKRSTTGALDRVSAILAVASCKGGVGKSTTAVNLAFSLAAAGAAVGIMDADIYGPSLPTMVKPDSPTVEFVDGGIKPLTCRGVRLMSFGYVNESSAIMRGPMVANMLTQLLTTTQWGELDYLVIDLPPGTGDIQLTLSQVVSMTAAVHVTTPQLLSFVDVVKGLDMFTKLNVPSVAVVENMAYFTAPDTGVQYELFGRGHRHRLTAAFGIANSYAVPVNPSLCERSDS…
>Pyramimonas parkeae_CAMPEP_0191462610				PYPAR
MANLESGSVKKPAKAYMKKFSGFSTLKTAFPKFTRLVGAQAGQSTNDGAMSQAELAVLDQLRTIIDPDFGMDIVSCGFIKNLEADTEAGTVTFSMELTTPACPIKDQFEQEAREKVGSLPWVKEVKLTMTAQPVKPIGASDMPGGLSRVRHVIAVSSCKGGVGKSTVSVNLAYSLAMMGAKVGIFDADVYGPSLPTMISPEVDVLMMDADTKMITPVEFEGVKAVSFGYAGQGSAIMRGPMVSGVIQQMLTTADWGELDYLILDFPPGTGDIQLTLCQTVPISAAVIVTTPQKLAFIDVAKGIRMFSKLRVPCVAVTENMSYFEVDGTKHYPFGKGSGEKVQQEFGVPHLIQMPITPDMAAAGDGGRPLVISDPLCDTATRYQELGACVVREVAKLKLA…
>Pyrus bretschneideri_Pbr015464.1			PYRBR
MQLLHVPSSLYLSFQNVKSHEDAGLLSSYEKPLQSSTAVFCSLQQQRPERKTAMKVTTTIQNVVGADEILKAEAEKDVLKALSQIIDPDFGTDIVSCGFVKDLDINDTSGEVSFRLELTTPACPIKDMFEQQANEVVNALPWVKSVSVTMSAQPAKPIYAGQLPAGLQTISNVIAVSSCKGGVGKSTVAVNLAYTLAGMGARVGIFDADVYGPSLPTMVSPENRILVMNPETKTIIPTEYLGVKLVSFGFAGQGRAIMRGPMVSGVINQLLTTTEWGELDYLVIDMPPGTGDIQLTLCQVVPLTAAVIVTTPQKLAFIDVAKGVRMFSKLKVVQQFGIPNLFDLPIRPTLSASGDSGTPEVVADPLGEVSKTFQELGICVVQQCAKIRQQVSTAVMYDK…
>Rhizophagus irregularis_ESA01927.1			RHIIR
MAVTDNIPEHCPGPTTEQAGKASACQGCPNQNVCATAPKGPDPDLLLIKERMSSVKHKILILSGKGGVGKSTFTSQLGFAFSSDENIQVGVMDIDVCGPSIPKIMGLEGEQIHQSLSGWSPVYVQENLGVMSIGFMLSNPDDAVIWRGPKKNGIIKQFLKDVDWGDIDYMLVDTPPGTSDEHLSITQYLKESVIDGAIIITTPQEVALQDVRKEIDFCRKVKIPIIGVVENMSGFICPNCKGESVIFAPTTGGGKKMAEDEKVPFLGSIPLDPRIGKACDTGVSFLDEYSDSPACKAFQDIIAKIKTQIN
>Rhizophagus irregularis_gb_ESA01624.1			RHIIR
MADTLATHLAGIKHIIIVLSGKGGVGKSSITTQLALCLVQRGNKVGILDIDLTGPSIPHMLGLDGKQVHQASSGWVPVFADENQNLCCMSIGFLLQNKNDSVVWRGPKKNAMIKQFLADVCWGELDYLIIDTPPGTSDEHISIAEYLKDINPDGAVIVTTPQTVALADVRKELNFCKKVKLPILGVVENMSGYVCPHCEECTNLFSTGGGEAMAQEFGVEFLGRVPIDPSLTLMIEKSNDDSATLENGLIKIYTESNLFKVFNKITDRIAAKVIT
>Rhizopus microsporus_CEG70628.1			RHIMI
MNKEDIPDDANQHCPGPESDTAGKADACAGCPNQQICATAPKGPDPDIPVITERLSNVKHKILVLSGKGGVGKSSFTSQLAFALANDEDCQVGVMDVDICGPSIPTIMGVVNEQIHSSGTGWQPVYVQDNLAVMSIGFMLPDKDDAVIWRGPKKNGLIKQFLRDVDWGHLDYLLVDTPPGTSDEHLSLGSFLKPSGLEGAVIITTPQEVALQDVRKEIDFCRKAKIPILGLVENMSGFVCPNCHGESVIFPPTTGGAEALAKEFGIPLLGRIPLDPRVAKSCDMGVSFLDEYPDSPACIAYEDIIEKLRQQVEQ
>Rhizopus microsporus_emb_CEJ00049.1			RHIMI
MSDINLSNIKHIVLILSGKGGVGKSSVTTQLALGLVQQGKKVGVLDIDLTGPSIPRMLGLDGKKVHQASQGWIPVYADENQRLSCMSIGFLLESKNSSVVWRGPKKNAMIKQFLQDVYWGELDYLLIDTPPGTSDEHISIVEYLKTCNPDGAVIVTTPQAVAIADVRKELSFCRKVGLPILGVIENMSGYICPHCAECTNIFSSGGGEAMAKEQSIEFLGRIPIDPKFTTMVDTEGAGSYVHMFKESGLFSIFQQVCGKVDGLVSK
>Rhizopus oryzae_RO3G_14583T0			RHIOR
MNMSMNKTEEIPKDANEHCPGPESEKAGQADACAGCPNQNICATAPKGPDPDIPAITERLANVQHKILVLSGKGGVGKSSFTSQLAFTLASDEDCQVGVMDVDICGPSIPTIMGVVNEQIHTSNMGWQPVYVQDNLAVMSIGFMLPDKDDAVIWRGPKKNGLIKQFLRDVDWGTLDYLLVDTPPGTSDEHLSLTSYLRESGIRGAIIITTPQEVALQDVRKEIDFCKKAKIPILGLVENMSGFVCPNCHGESVIFPPTTGGAEALAKEFGLKLLGKIPLDPRVAKSCDLGISFLDEYPDSPACTAYQAIIDMDGYTGYVLHCFSFLFTCKISFIFNMS*
>Ricinus communis_29848.m004694			RICCO
MQLLHAPSSLSISLQTLKSQSKSGLVLAGKCLQFSATDCSPYPLKVNTALALSLKRSVFNCLTTRAASVQGGASTISSSGTAKSEEVLKALSQIIDPDFGTDIVTCGFIKDLQIEEAQGEVSFRLELTTPACPIKDLFEQQANEVVAALPWVKNVKVTMSAQPARPVFAGQLPAGLQTISNIVAVSSCKGGVGKSTVAVNLAYTLAGMGARVGIFDADIYGPSLPTMVSPENRLLEMNPEKRTIIPTEYLGVKLVSFGFAGQGRAIMRGPMVSGVIDQLLTTTEWGELDYLVIDMPPGTGDIQLTLCQVVPLTAAVIVTTPQKLAFIDVAKGVRMFSKLKVPCIAVVENMCHFDADGKRYYPFGRGSVSTAVMYDKSMKAIKVKVPDSDEEFFLHPATV…
>Saccharomyces cerevisiae_CFD1_S000001265				SACCE
MEEQEIGVPAASLAGIKHIILILSGKGGVGKSSVTTQTALTLCSMGFKVGVLDIDLTGPSLPRMFGLENESIYQGPEGWQPVKVETNSTGSLSVISLGFLLGDRGNSVIWRGPKKTSMIKQFISDVAWGELDYLLIDTPPGTSDEHISIAEELRYSKPDGGIVVTTPQSVATADVKKEINFCKKVDLKILGIIENMSGFVCPHCAECTNIFSSGGGKRLSEQFSVPYLGNVPIDPKFVEMIENQVSSKKTLVEMYRESSLCPIFEEIMKKLRKQDTTTPVVDKHEQPQIESPK
>Saccharomyces cerevisiae_EGA58239.1			SACCE
MEEQEIGVPAASLAGIKHIILILSGKGGVGKSSVTTQTALTLCSMGFKVGVLDIDLTGPSLPRMFGLENESIYQGPEGWQPVKVETNSTGSLSVISLGFLLGDRGNSVIWRGPKKTSMIKQFISDVAWGELDYLLIDTPPGTSDEHISIAEELRYSKPDGGIVVTTPQSVATADVKKEINFCKKVDLKILGIIENMSGFVCPHCAECTNIFSSGGGKRLSEQFSVPYLGNVPIDPKFSRNRLRIKFQVKKRL
>Saccharomyces cerevisiae_NP_011424.3			SACCE
MTEILPHVNDEVLPAEYELNQPEPEHCPGPESDMAGKSDACGGCANKEICESLPKGPDPDIPLITDNLSGIEHKILVLSGKGGVGKSTFAAMLSWALSADEDLQVGAMDLDICGPSLPHMLGCIKETVHESNSGWTPVYVTDNLATMSIQYMLPEDDSAIIWRGSKKNLLIKKFLKDVDWDKLDYLVIDTPPGTSDEHISINKYMRESGIDGALVVTTPQEVALLDVRKEIDFCKKAGINILGLVENMSGFVCPNCKGESQIFKATTGGGEALCKELGIKFLGSVPLDPRIGKSCDMGESFLDNYPDSPASSAVLNVVEALRDAVGDV
>Saitoella complicata_GAO46470.1			SAICO
MIATQTAPQLPQPSQKVMEELPEVQSDKPTDANEHCPGTESEQAGKSAACDRCPNQQICASAPKFDPDLPIIEERLRDVRHKILVLSGKGGVGKSTFTSQLSWSLAHDPDAQVGVMDIDICGPSIPKIMGCEGETIHTSGSGWSPVYVADNLGVMSIGFMLPNPDDAIIWRGPKKNGLIKQFLKDVEWGPLDFLVVDTPPGTSDEHLSISQYLKASGIDGAVVVTTPQEVALLDVRKEIDFCRKADIPVLGIVENMSGFVCPSCSGESYIFAPTTGGGRALAEDMGVDFLGAVPLDPRIGKACDYGQSFLDEYPESPASEALMGIIRKIREKIGEPLEEEE
>Salmonella enterica_XAJ36993.1			SALEN
MNEQSQAKSPDTLRAMVAGTLANFQHPTLKHNLTTLKALHHVAWMDDTLHVELVMPFVWNSAFEVLKEQCSADLLRITGAKAIDWKLSYNIATLKRVKNQPGINGVKNIIAVSSGKGGVGKSSTAVNLALALEAEGAKVGVLDADIYGPSIPTMLGAEDQRPTSPDGTHMAPIMSHGLATNSIGYLVTDDNAMVWRGPMASKALMQMLQETLWPDLDYLVLDMPPGTGDIQLTLAQNIPVTGAVVVTTPQDIALIDAKKGIVMFEKVEVPVLGIVENMSMHICSNCGHHEPIFGTGGAQKLAEKYHTQLLGQMPLHISLREDLDRGTPTVVSRPESEFTAIYRELADRVAAQLYWQGEVIPGEIAFRAV
>Saprolegnia diclina_XP_008611655.1			SAPDI
MDRPTDANAGCVGTQSDQAGKASGCAGCPNQNLCASGATKLPDPTMAQVKNHLKDIKHIILVLSGKGGVGKSTVSCQLAFGLAGMGHQVGLLDVDITGPSVPRMLGLSGQEVHQSNDGWSPVYVDDNLGVMSIGFMLPNQDDAIIWRGPKKSGLIKQFLTDVTWGELDYLIIDTPPGTSDEHISIVQYMKETKIDGAVVVTTPQEVAMADVRKELNFCRKTNLPILGVVENMAGIQQTLDQVKFVNPATSSDDTAHFLQVLREKAPELLPYAVQLQVFPPASGGGEAMASAFNVPFLGRLPLDANLTQACEQGVSFLEAYPKSSAATAFDAIVKRVIAEADKRA
>Scheffersomyces stipitis_36005			PICST
MEEAPRSLAGVRHIVLILSGKGGVGKSSVTTQTALTLVNHGYNVGVLDIDLTGPSLPRMFGVEYKQVHQSTAGWVPVSVYSNANDPIVEGKKQRGSLLLMSLGFLLGDRNNSVVWRGPKKTAMIRQFLKDVVWTGGDGKTPLDYLLIDTPPGTSDEHIAIAEELRYAGPIDGAIIVTTPQQVATADVRKEINFCKKVNFNVLGVVENMSGFICPHCAECTNIFLSGGGQQLCELLDLTFLGNIPIDPTFVEMIESQDNEEIHGKKKLIHLYDDSELKPIMNSIIDKVLEKNLPSRI*
>Scheffersomyces stipitis_38325			PICST
MAPSIEVSKTQLQAPEPEHCPGPESEQAGKDDACEGCPNQDICSSQLPKGPDPDLPHINKRLAQIDHKILVLSGKGGVGKLTFTSMLSWALAADEDIEVGAMDLDICGPSLPRMLGAEGESVHQSNSGLSPVYVADNLGLMSISFMLPDPDSAIIWRGAKKNGLIKQFLKDVNWGEHLDYLVVDTPPGTSDEHLSVTTYMKEVGIDGALIVTTPQEVALLDVRKEINFCRKAGIKILGLVENMSGFVCPNCKGESQIFKATTGGGKQLCKELDIKFLGSVPLDPRIGRACDSGECFFDSYADSPAATAILDVVDALRDQVELNMGKLSLL*
>Schizosaccharomyces pombe_NP_594626.1				SCHPO
MQIQETVPLDAPEHCPGPSSENAGTASACEGCPNQQICASAPRGEDPDLPLVVERLKEIKHKILVLSGKGGVGKSTFSSQLAWGLSLEEDKQIGLMDVDICGPSIPRIMGVEKEEAHQSSKGWSPIYVCPNLAVMSIGFLLPSEDSSVIWRGPKKNGLIKQFIKDVNWENLDYLIVDTPPGTSDEHLSLVQFFKNSGIDGAVVVTTPQEVALQDVRKEIDFCRKASIPILGLVENMSGFVCPSCKGKSNIFTITTGGGEALAKEMGLPFLGKIPLDPLIARSCDFGKSFIDECPESPASEIIIDIINKIDESLQKRQ
>Schizosaccharomyces pombe_SPAC806.02c.1				SCHPO
MDKVQHVILVLSGKGGVGKSSVTTQLALSLHDSKVYSRPLKTGILDIDLTGPSIPRMFGKDAERNRIHQSSAGWVPVYTDETKEIGLMSLGFLLTSKNDSVVWRGPKKAAMIRQFISDVSWGELDFLIIDTPPGTGDEHLTIVESLLSETSTVRDVPIDGAVIVTTPQGIATLDVQKEIDFCKKASIKILGIVENMSGYICPHCADCTNIFSSGGGLTLSEKYKLPFLGSVPIDPKFGEMIENLTPDSNIVHLYSKTEMSKKFSFITNEFLNQLYGPRKLDTITTISGHTGRLWSVAAHPMLPLFATSSQDKSVRIYNSNTYNLVHVIDGFHTRSIRRVAWRPIERPVLAVASFDSVVSINEKIDDDWECTAALEGHENEVKCIAWSCNGNYLATCSRD…
>Sclerotinia borealis_ESZ95204.1			SCLBO
MAPSLEERPEAVQDVISNPLKNAPKLVAPEPEHCPGPESEAAGKANSCAGCPNQAICASAPKGPDPDIPAITARLAGIKHKILILSGKGGVGKSTFTSLLGHAFATNEDNTVGIMDTDICGPSIPKMMGVETEQIHVSGAGWSPVWVMENLGVMSVQFMLPNRDDAVIWRGPKKNGLIKQFLKDVEWGEMDFLLVDTPPGTSDEHLSVNSFLKESGVDGALVITTPQEVSLLDVRKEIDFCRKAGIKVLGIVENMSGFVCPKCTHESQIFQATTGGARALAEEMNIKFLGAVPLDPRIGMACDYGESFFDAWPDSPACTALKTVVRRLGEEIGLDPKSILPDD
>Setaria italica_Si017830m			SETIT
MENGGGGGGRGDVPDDANEHCPGTQSEDAGKADACAGCPNQQICATAPKGPDPDVVAIVERMATVKHKILVLSGKGGVGKSTFSAQLSFALAEMEHQVGLLDIDICGPSIPKMLGLEGQDIHQSNLGWSPVYVESNLGVMSIGFMLPNPDDAVIWRGPRKNGLIKQFLKDVDWGEIDYLVVDAPPGTSDEHISIVQYLQATGIDGAIIVTTPQQVSLIDVRKEINFCKKVGVPVLGVVENMSGLRQPLSDLSEVFDSSKGGAEKMCIEMGVPFLGKVPMDPQLCKAAEEGRSCFADQKCSASAPALQSIVKKFIKPE*
>Solanum lycopersicum_XP_004251600.1			SOLLY
MTLLQAPSSPTLTFHQYCTSQSKAGLYVAEKSFIQSTLSGSCFLSSQRQVKGLNFSYTCSRLSSVTAKAASNGVSGQTADSEVLKALSQIIDPDFGTDIVSCGFVKDLLVDENLGEVSFQLELTTPACPIKDMFEQKANEVVAELPWVKKVNVTMSAQPAKPIYAGQLPAGLQTISNIIAVSSCKGGVGKSTVAVNLAYTLADMGARVGIFDADVYGPSLPTMVSPENRILEMNAEKRTIIPTEYMGVKLVSFGFAGQGRAIMRGPMVSGVINQLLTTTEWGELDYLVIDMPPGTGDIQLTLCQVVPLTAAVIVTTPQKLAFIDVAKGVRMFSKLKVPCVAVVENMCHFDADGKRYYPFGRGSGSQVVQQFGIPHLFDLPIQPALSASGDSGMPEVVAD…
>Solanum tuberosum_ITAG1_Sotub12g009070.1.1				SOLTU
MTLLQAPSSPTLTFHQYCTSQPKAGLYVAEKSFLQSTLSGSCFLSSQRQVKALNFSYTCSRLSSFTAKAASNGACASSVSGQTAESEVLKALSQIIDPDFGTDIVSCGFVKDLLVDENLGEVSFQLELTTPACPIKDMFEQKANEVVAELPWVKKVNVTMSAQPAKPIYAGQLPAGLQTISNIIAVSSCKGGVGKSTVAVNLAYTLADMGARVGIFDADVYGPSLPTMVSPENRILEMNAEKRTIIPTEYMGVKLVSFGFAGQGRAIMRGPMVSGVINQLLTTTEWGELDYLVIDMPPGTGDIQLTLCQVVPLTAAVIVTTPQKLAFIDVAKGVRMFSKLKVPCVAVVENMCHFDADGKRYYPFGRGSGSQVVQQFGIPHLFDLPIQPALSASGDSGMP…
>Spizellomyces punctatus_SPPG_00503T0			SPIPU
MAPRNEDVPENAPEHCPGTGSDQAGKAASCAGCPNQAACATGPKGPDPAIPLINERMSSVKHKVLVLSGKGGVGKSTFTTNLAFALSMDESIQVGIMDIDITGPSMPRMTGLDGETIHQSNSGWSPVYVSDNLGVMSVGFMLENPDDAVIWRGPKKNGIIKQFLKDVDWGQLDFLVVDTPPGTSDEHLSAVQYLKEAGIDGAVIITTPQEMSLQDVRKEINFCKKTKIPIIGVVENMSGFVCPGCKKESVIFAPNTGGARRMAEEVGVPFLGSIPLDPRIGKSCDLGESFLDLYPDSPAHTAYLSVIEKIKAYVAAQA*
>Spizellomyces punctatus_SPPG_02712T0			SPIPU
MERSPATSNLSQVKHIILVLSGKGGVGKSTVSTELALSLVELGKKVGVLDIDLTGPSIPRMFGLDGQQVHQASTGWIPVYADETKRLAVMSLGFLLQNKDDAVVWRGPKKTAMIKQFLEDVAWGELDYLLIDTPPGTSDEHISVAENLRQYNPDGAVVVTTPQAVSLADVRKELNFCRKVKIPVLGVVENMSGFVCPHCAECSDLFSKGGGEAMAEEFKVDFLGRVPIDPTLTTLIEAEGGSFVNRFTQSSLYPIFQKITEKVTDKCESSS*
>Stylonychia lemnae_CDW89606.1			STLEM
MFKKLVAKTLQRHTQVIIPFRNNHFGSRMPQPMISSHRLRFFSAQNQNQGKDEIMRVLRELKDEQGKPIEEFKVFHSLEIGPEPGVVNIKLNLTQDYRKAKQLIQDKLKSVDWVTKVNVQMAPQAQTAKPTHQGKKGLQGVKNIIAVSSCKGGVGKSTVAVNLAFSMYKLGLRVGIFDADLYGPSLPTMISPDIAQLYADETDPSLIAPIEFNGVKAMSYGFASQGKSAIMRGPIASNLVSQLIGNTNWGDMDYLVIDFPPGTGDIQITLGQEITIKGAVIVTTPQKLSYVDVVKGIEMFDSLKVPTISVVENMSYYKCTNCETKHKIYGLGYTNQLKTNFGIKNSFEIPIMEEISQMSDQGTPFVLTLPDSLELVQTYNQIARQVVNEVDTLNKGYQA…
>Symbiodinium sp. KB8_CAE7239213.1			SYMBIO
MQSLGLKVGILDADIYGPSLPAMIPPDAIEKVYASESGGIIPLQYEGAPLMSAGFLRPGDFAAVRGPMASAMVQQMLTTTEWGDLDVLLIDMPPGTGDIHLTVAQQAKVDAAIVVTTPQVLSLVDVEKGIRMFDQVKIPTVAIVENMSFFVCNSCGAQHEVFQRGAGEKLAQDFGIQRVFRFPLDSALSRPGLPYVLATSESGSMDEFRRLASGAMAALEELRTRFQPGLRLEVNGALLILKTSENQEMAIPAREVLLECRSAKMRDEFTGKRLFREEDIPQNVVATKVSTAGRYAVNIDWSNSHKSLFSYDLLAQVAEASGQVWHAATASE
>Tetrahymena thermophila_TTHERM_00312220				TETHE
MEKERIVPEGAPDSCPGVKSQLAGKVEPCSGCPHQPNCALGNPNLDGRIIPEEAPSQCPGTQSNLAGHTVVCSGCPHQPNCASKALNVHYKLVPDNAPTQCPGTLSQDAGKVNSCSGCPNQQKCNSGQSNTIQEHKKLVPDNAPQNCPGVDSQNAGKTEVCVSCPHQPNCALGKLGVHGKVVPVDAPEQCPGTQAQNAGKTPVCSGCPHQPDCAAGKQANITADKKIVPVNANTGCVGTQSQQAGTASSCAGCPNKAKCSSQNTEENKVVPDNANEGCPGTQNKEAGKMSACQGCPNQQICASGKANEPDPALKDVERRMKLVKHKILVLSGKGGVGKSTVSSQLAFQLANLGYEVGLLDIDICGPSIPRMLGLLDHEVHNSADGWSPVYVEDNLGVMS…
>Tetrahymena thermophila_XP_001007903.1				TETHE
MIRNTVQLFKQCARSATILKKLNLNSQSFSNTIKIGQLTQKPTFHFSNAVQEGKAEITKKLKEITFEDGSNIIDNGSILTIDIESSGKVTVQLKLDQNYRKLKGLCNAKLQEIPWIKEFEIKMAPKDQETSFKKRGQLENVKKIIAVSSCKGGVGKSTVAINLAFSLLKQGHKVGIFDADIYGPSIPTLINKENAILQAPEDRPKEILPIEYEGLKTMSYGFARKKAIIRGPMVSAIVTQLAMQTQWGDLDYLIVDMPPGTGDIQITLCQEIKFDGAVVVTTPQKLAFVDVIKGIEMFDELKVPTLAVVENMCLFVCDGCGKEHHPFGPGYMNMLKNQFGIQSSVQIPIYDMIAKYSDYGRPVSITLPDEHTITKIYSSLAENVHQEILKLQNGNNEPP…
>Thalassiosira pseudonana_XP_002289427.1				THAPS
MSEAPSNANDGCVGPTSQDAGKASACAGCPNQSACSSGAFSSPAAVAAKEKEKSELKNALSNVSHVILVLSGKGGVGKSTVSVQVAQSLSSRGYSVGLLDVDICGPSIPRMSGVVGREVHQSQSGWEPVYANANLAVMSISFLLEEGDAAVVWRGPRKNGLIKQFLTETDWGVGGLDYLIIDTPPGTSDEHISIVQYLNDARSMATDNTSGASGAIVVTTPEEVSMADVRKELNFCKKTSVPVLGIVENMSGLQMKVSDLKFFRTNANGGVDTTSDSPDCTNDVMAMLREKCPELLSMIAATDVFPASGNGPRGMAERFNVPYLGKLPLDPNLLKACEEGASFVDKFPSSPAATPLNDIVDKLILALPVEDNEQEETADMQM
>Thalassiosira pseudonana_XP_002293925.1				THAPS
QSQILAALSVINDPDLNADIVSLGFVQNLKIDESSNIVSLDLELTTPACPVKDLFVQQCQDIINGLAWTRGADVTLTSQPTAAPSDAPLGMSQIGAVIAVSSCKGGVGKSTTAVNLAFALESLGAKVGIFDADVYGPSLPTMVTPEDDNVRFVGRQIAPLRRGDVSLMSFGYVNEGSAIMRGPMVTQLLDQFLSLTNWGALDYLIMDMPPGTGDIQLTLSQRLNITAAVIVTTPQELSFVDVERGVEMFDTVNVPCIAVVENMAYLEREETEMIRIFGPGHKRRLSEQWGIEHTYSVPLMGQIAQNGDSGTPFILDNPKSPQADIYRQLAKSVVSEVAKIKFCTGKGGRPSVSYDVEKSILRVDDGDIQNATISPAELRRGCRCAACVEELTGKQILNP…
>Toxoplasma gondii_XP_002369798.1			TOXGO
MSRTFGGRDGTVKETAGLEELSPEHTFLMSDDSHRGQRLRDEVLDQLRTVIDPDLHKDIVSLGFVRDLEIQEHAGSVKFRLRLTTPACPVKDLFVSTCTARLQGLDWVHQVDIQLDSQKSSGSTASGPGARDGLKRVSFVLAVTSCKGGVGKSTVAVNLAFMLRRLGAKVGLLDADLYGPSLPVLLPLEDTNVYFEEESEGEDYADERRNEIDVRPKRTTARGHSRAHSSHGRSIAFEQTKRQDRDAGAREKKTCASGKEDDGEKRQPKLRPLVYNGVKIMSYGFIRNSGSQGFSALRGPFASSVIEQLLTGTAWRDLDYLVIDFPPGTGDIHITLSQAVNIDACVVVTTPQTLSTTDAERGIKMFNELGIPTICIVNNMAHFVCDGCQKKHILFPGQQ…
>Toxoplasma gondii_XP_002371467.1			TOXGO
MDPFALSKRNVFLLGAASGAVLGTAATLGTLAYLHFKRGRSCPFQTALIRSLTNLLSPSCSSPSPSCSPSSPSPSPPSASSSPPPPPASPSSPPSASSASEFDAAAAEREDCPGVSSADAGKSDACAGCPNRSLCAGGAAAEAAVAQKSAANEVADRLRNVKRKVMVLSGKGGVGKSSIASQIAWTAASRGLSVGICDVDVCGPSIPLMMQAVHGEVHQSAAGWEPVYVRDNLAVMSIGFLLPDSDAAVVWRGPKKNGLIHQFFADVRWGDLDLLLVDTPPGTSDEHLSLVSLLTTDGAVIVTTPQEAALQDVRKEINFCKKVGVPVLGVVENMSSSVFASVNPDGAKGMCKQMEVPYSGSVPLDPSLLRACETGVALVEEFPGAPASVAVEKLVVDLL…
>Tuber melanosporum_GSTUMT00000088001				TUBME
MVILKVPVASEDVPQPSGAAPKLVAPEPEHCPGPESQQAGKMDACAGCPNQQICATAPKGPDLDIPLIQARMATVAHKLLILSGKGGVGKSTFTTMLAYAFAQSPKTQVGVCDIDICGPSIPRMMGAENESIHSSSSGWSPVYVADNLGIMSIQFMLPNQDDAIIWRGPKKNGLIKQFLKDVEWGDLDFLLIDTPPGTSDEHLSINSYLKGSGVDGAVVVTTPQEVSLLDVRKEIDFCRKAGIKVLGIVENMSGFVCPNCEGESQIFHATTGGGRALATEMGIPFLGAVPLDPRIGIACDYGESFFDAYPESPACEGLMNIIKGLRGQVGLPPSQDGVEEMDES*
>Tuber melanosporum_GSTUMT00007763001				TUBME
MLENVKHVVLVLSGKGGVGKSSVSVQLALTLARAGKKVGVLDIDLTGPNIPRMFNVEEEKVHQAPGGWIPVKVGDLGSAGDGVGSIECMSLGFLLRDRGDSVVWRGPKKTAMVRQFLTDVLWGDVDYLLVDTPPGTSDEHISLAEQLRSVSPDGAIVVTTPQAISTADVCKELNFCKKVGLDILGVIENMSGFVCPHCSTCTNIFSSGGGAVMAEQFGVDFFGAVPIDPAFNLMLERQKETTDEVGLLQRYGESKLFPVFEGITEKLLAKTEKAVANGSGNGEGG*
>Uncinocarpus reesii_XP_002540870.1			UNIRE
MAPSFEEPAVAIAAMTKSAPELVAPEPEHCPGLESEQAGKGDACAGCPNQAICASAPKGPDPDISTITARLSSIRHKILVLSGKGGVGKSTFTSLLANAFASNPDSTVGIMDTDICGPSIPKMMDVEAETIHVSNSGWNPVWVSDNLAVMSVQFMLPNRDDAVIWRGPKKNGLIKQFLKDVEWGELDYLIVDTPPGTSDEHLSVNSFLKESGVDGAVLVTTPQEVSLLDVRKEIDFCRKAGIRILGLVENMSGFVCPKCTNESEIFRPTTGGGKRLAKDMGIPFLGSVPLDPRVGMACDYGENFMDRYPESPASMALRQVVRAVSQLVGENPDQVLPEADAA
>Ustilago maydis_XP_760201.1			USTMA
MLSVQQQPPPALASSTLPLESIARALPDQVPENAPAHCPGTESEQAGKADACAGCPNQDACASAPKGPDPDLPLIKERMSRIKHKILIMSGKGGVGKSTFTAQLGWAFSSRFSGNSVYEDHVAEETKHAANGQGQQAADWDAEKQVAIMDIDICGPSIPTILGLAGQSIHSTSQGWSPVYVSDNLCAMSIGFLLPSASSAVIWRGPKKNGLIKQFLKDVDWTAGLEEDQDEEHENPAVSSLESGCVPIPDSAAAAAAAATSTTPPTLIDYMLIDTPPGTSDEHLSIVSYLKQSGITGAILLTTPQEVSLQDVRKEISFCRKMDVPILGIVENMAGFVCPSCTGYSEIFYPSTGGAKALCDELALTLLGSIPLDPRIGKSCDLGLSFCDEYPDSPATKAY…
>Volvox carteri_XP_002956879.1			VOLCA
MPEVPENANQHCPGTSSDQAGKAAACAGCPNQSVCATAPKGPDPDLAAIAQRMSAVKNKLLVLSGKGGVGKSTVSAQLAFALARRGFEVGLLDIDICGPSVPKMLGLEGQEVHSSNLGWSPVYVEDNLAVMSIGFMLPNPDEAVIWRGPRKNGLIKQFLKDVHWGPLDFLVVDAPPGTSDEHITITQCLQWRGAAGSTAAIIVTTPQDVAVIDVRKEVSFCRKVGLPVLGVVENMAGLITPLECCTFTAAPVLALLAERFPGVLLRVGTEVFRAGGASDRMCADMGVELLGRVPLDPGLGAAADAGLPIVGPPPGGDDGAADAAAGPTAACLPALMAIVDKVVERTGGKVLTMQPQDRVA
>Xenopus tropicalis_449468			XENTR
MERSQDGGNLSGVQHIILVLSGKGGVGKSTISTEIALALRHAGKKVGILDVDLCGPSIPRMLNAQSKDVHQCDSGWVPVYVDQEKSISLMSIGFLLEHPDDAVVWRGPKKNALIKQFASDVAWGDLDFLIVDTPPGTSDEHIATVDALRPFNPMGALLVTTPQAVSVGDVRRELTFCKKTGLRVIGIVENMSGYVCPHCTECTNIFSKGGGEELARLSGVPFLGCVPLDPLLSQSLEQGKDFVQEFPNSAAYPAISSIARQILDMASPRS*
>Zea mays_NP_001149435.1			ZEAMA
MENGGAKGDVPDDANEHCPGTQSEEAGKADACAGCPNQQICATAPKGPDPDVVAIVERLATVKHKLLVLSGKGGVGKSTFSAQLSFALAEMDHQVGLLDIDICGPSIPKMLGLEGQDIHQSNLGWSPVYVESNLGVMSIGFMLPNPDDAVIWRGPRKNGLIKQFLKDVDWGEIDYLVVDAPPGTSDEHISIVQYLQATGIDGAIIVTTPQQVSLIDVRKEINFCKKVGVPVLGVVENMSGLRQPLSDLRFIKLDEAGKTDATEWALNYIKEKAPELLSVMACSEVFDSSKGGAEKMCHEMGVPFLGKVPMDPQLCKAAEEGRSCFADQKCSASAPALRNIVKKLIKAE
