# Supplementary material for: The HCF101 protein is an important component of the cytosolic iron–sulfur synthesis pathway in Toxoplasma gondii
Source: PLoS Biol. 2025 Feb 6;23(2):e3003028. doi: 10.1371/journal.pbio.3003028 (PMC11838916; doi:10.1371/journal.pbio.3003028)
Supplement: S2 Table — For each protein candidate (with www.ToxoDB.org and www.Uniprot.org identifier), log2 of the different ratio were calculated between the mean MaxQuant LFQ values found for the cKD HA-TgHCF101 mutant and the TATi ΔKu80 parental cell line. -log10(pvalue) is also provided. Putative subcellular localization was obtained from the hyperLOPIT data available on ToxoDB.org or by manual annotation. CRISPR fitness score and transcriptomic data for tachyzoites (Tz) and bradyzoites (Bz) were obtained from ToxoDB.org. (XLSX) [file pbio.3003028.s014.xlsx]

## Sheet: More expressed
ratio HCF101 vs Parent	student.HCF101.vs.Parent	Log10(Student) HCF101 vs parent	Log2 (FC) HCF101 vs parent	T: Uniprot ID	T: ToxoDB ID	Fitness score	Tz expression#	Bz expression#	Bz/Tz	Localization	Protein	Reference	Described or putative cellular function	Fold change
1.95938	0.030398	1.51715	0.970396	S7V482	TGGT1_270240	1.25	2128.48	5801.29	2.72556	dense granules	dense granule protein MAG1, , higher expression in Bz and present in the cyst wall	PMID: 31040239	Bz cyst wall component	1.95938
2.47988	0.0114205	1.94232	1.31027	S7V4L0	TGGT1_268790	1.63	639.69	1248.18	1.95123	dense granules	dense granule protein GRA58, higher expression in Bz	PMID: 32374791	Bz cyst wall component	2.47988
2.6144	0.0281078	1.55117	1.38648	S7UKA0	TGGT1_222370	-0.07	103.64	544.17	5.25058	PM	SAG-related sequence SRS13, Bz cyst wall mucin-like domain containing protein	PMID: 29911257	Bz cyst wall component	2.6144
3.93239	0.0293739	1.53204	1.97541	S7VP87	TGGT1_264660	0.85	342.94	1681.7	4.90377	PM	Bz cyst wall protein CST1 (initially annotated as SAG-related sequence SRS44)	PMID: 24385904	Bz cyst wall component	3.9324
7.63734	0.003447	2.46256	2.93307	S7UV87	TGGT1_203290	2.26	576.74	1561.54	2.70753	dense granules	dense granule protein GRA34, , higher expression in Bz and present in the cyst wall	PMID: 31040239	Bz cyst wall component	7.63734
1.59018	0.000205767	3.68662	0.669191	S7VYJ0	TGGT1_320230	0.31	1.17	26.66	22.7863	PM	SAG-related sequence SRS15C, higher expression in Bz		Bz SRS surface protein	1.59018
1.62726	0.0242619	1.61508	0.702441	A0A125YHD2	TGGT1_321480	2.09	8.49	20.75	2.44405	PM	SAG-related sequence SRS12B, higher expression in Bz		Bz SRS surface protein	1.62726
2.34995	0.00748587	2.12576	1.23263	S7UQK0	TGGT1_207140	0.28	80.86	423.63	5.23906	PM	SAG-related sequence SRS49B (SAG2X), higher expression in Bz	PMID: 18347037	Bz SRS surface protein	2.34995
2.4574	0.00410767	2.3864	1.29713	A0A125YJX4	TGGT1_320190	0.44	223.74	2735.47	12.2261	PM	SAG-related sequence SRS16B/SRS9, higher expression in Bz	PMID: 17368655	Bz SRS surface protein	2.4574
4.27203	0.0147592	1.83094	2.09492	S7UUM7	TGGT1_280580	0.35	117.81	640.94	5.44045	PM	SAG-related sequence SRS35B (SAG4.2), higher expression in Bz		Bz SRS surface protein	4.27202
5.72646	0.000134237	3.87213	2.51764	S7URT8	TGGT1_238440	0.79	8.36	2541.11	303.961	PM	SAG-related sequence SRS22A, higher expression in Bz		Bz SRS surface protein	5.72645
6.3554	0.00585167	2.23272	2.66798	S7WBD3	TGGT1_281930	0.09	22.82	109.47	4.79711	PM	SAG-related sequence SRS39, higher expression in Bz		Bz SRS surface protein	6.35539
7.47281	0.0383591	1.41613	2.90165	S7UHH0	TGGT1_267130	1.9	16.16	103.32	6.39356	PM	SAG-related sequence SRS38A, higher expression in Bz		Bz SRS surface protein	7.47281
12.1927	0.000241243	3.61755	3.60794	A0A125YQ15	TGGT1_292260	0.48	3.89	23.7	6.09254	PM	SAG-related sequence SRS36B (SAG5D), higher expression in Bz		Bz SRS surface protein	12.1927
3.34511	0.00873084	2.05894	1.74205	S7UQ10	TGGT1_290620	-5.44	54.14	21.92	0.404876	nucleus	centrosomal protein TgCEP250L1	PMID: 25734885	cell division	3.3451
1.50108	0.00926757	2.03303	0.585997	S7WGS9	TGGT1_248700	-0.17	1119.55	377.57	0.337252	IMC	inner membrane complex component IMC12	PMID: 20698859	cytoskeleton component	1.50108
1.60891	0.00483528	2.31558	0.686083	A0A125YVX4	TGGT1_236950	0.96	1677.62	629.47	0.375216	IMC	putative inner membrane complex protein	PMID: 35682673	cytoskeleton component	1.60891
1.8149	0.0138279	1.85924	0.859892	A0A125YJG9	TGGT1_202930	1.61	0.85	25.82	30.3765	N/A	inner membrane complex component ISC5	PMID: 25691595	cytoskeleton component	1.8149
1.83932	0.0189556	1.72226	0.879173	S7W6A3	TGGT1_263510	-4.6	23.49	5.85	0.249042	N/A	gamma tubulin complex component		cytoskeleton component	1.83932
2.73317	5.28e-05	4.27736	1.45057	S7VP37	TGGT1_300350	0.45	35.63	24.78	0.695481	ER	cysteine desulfurase involved in folate metabolism, pyridoxal 5'-phosphate (PLP)-dependent enzyme		folate metabolism	2.73316
1.69632	0.0142157	1.84723	0.762406	S7UQY5	TGGT1_237220	-4.39	191.8	90.53	0.472002	nucleus/cytosol	DNA replication licensing factor Mcm7		genome maintenance, replication and expression	1.69632
2.0452	0.000158579	3.79975	1.03224	S7W6E5	TGGT1_263820	0.64	27.75	18.28	0.658739	nucleus	DEAD/DEAH box helicase domain-containing protein		genome maintenance, replication and expression	2.0452
1.52493	0.0478975	1.31969	0.608738	A0A125YRB3	TGGT1_318750	-0.15	161.13	3546.58	22.0107	cytosol	Deoxyribose-phosphate aldolase, upregulated in Bz. Pentose phosphate pathway		glycolysis	1.52492
1.57829	0.0481149	1.31772	0.658363	A0A125YI16	TGGT1_222170	-2.93	246.11	107.73	0.437731	dense granules	dense granule protein GRA17/DG32, involved in the transfer of small molecules through the parasitophorous vacuole	PMID: 25974303	host cell invasion/modulation	1.57829
1.69579	0.00688295	2.16223	0.761956	A0A125YWK4	TGGT1_251540	1.52	614.77	1320.06	2.14724	dense granules	dense granule protein GRA9, expressed in Bz, may modulate host inflamasome	PMID: 15491588, 22021236, 33182702	host cell invasion/modulation	1.69579
1.51977	0.0128553	1.89092	0.603849	A0A125YHC9	TGGT1_215290	1.2	81.37	120.03	1.47511	N/A	saccharopine dehydrogenase		lysine degradation	1.51977
1.59059	0.0261071	1.58324	0.669558	S7UR94	TGGT1_240670	-2.45	49.73	42.29	0.850392	mitochondrion - soluble	mitochondrial ferredoxin	PMID: 28001042	mitochondrial iron-sulfur cluster synthesis	1.59059
1.60683	0.039148	1.40729	0.684216	S7UM84	TGGT1_254800	-3.51	35.5	59.15	1.6662	mitochondrion - soluble	ISD11 homologue, necessary for NFS1 activity	PMID: 19454487	mitochondrial iron-sulfur cluster synthesis	1.60683
1.64901	0.000762048	3.11802	0.7216	A0A125YZ37	TGGT1_293810	-0.6	77.37	370.23	4.78519	cytosol	carboxyvinyl-carboxyphosphonate phosphorylmutase. Phosphonate and phosphinate metabolism, upregulated in Bz	PMID: 25240600	organophosphorus compound synthesis	1.64901
1.5147	0.00351208	2.45444	0.599035	A0A125YUY1	TGGT1_266120	-0.62	211.21	279.13	1.32158	N/A	thioredoxin-dependent peroxidase TPX1/2	PMID: 17784785	oxidative stress response	1.5147
1.54515	0.00103324	2.9858	0.627746	S7V1M4	TGGT1_219130	-3.53	83.27	184.52	2.21592	apicoplast	NADPH-glutathione reductase		oxidative stress response	1.54515
1.51315	0.00267213	2.57314	0.597553	A0A125YQ19	TGGT1_297850	1.04	44.38	95.05	2.14173	N/A	branched-chain amino acid aminotransferase, pyridoxal 5'-phosphate (PLP)-dependent enzyme		pantothenate and CoA biosynthesis	1.51315
1.52896	0.021158	1.67453	0.612555	A0A125YFJ5	TGGT1_277970	-4.37	17.43	15.9	0.91222	ER	dolichol-phosphate-mannose synthase family protein, involved in N-glycosylation		post-translational modification	1.52896
1.57863	0.00294395	2.53107	0.658677	S7V473	TGGT1_268650	0.37	17.11	127.96	7.47867	mitochondrion - soluble	Caseinolytic peptidase/chaperone TgClpB2	PMID: 29156781	protein homeostasis	1.57863
1.89798	0.00505139	2.29659	0.924463	A0A125YHU5	TGGT1_236010	1.71	216.58	413.26	1.90812	PM	hypothetical prenylcysteine oxidase, FAD/NAD(P)-binding domain		protein homeostasis	1.89798
1.66071	0.012546	1.9015	0.731804	A0A125YML2	TGGT1_312480	0.43	64.53	69.06	1.0702	cytosol	uracil phosphoribosyltransferase	PMID: 140809	pyrimidine salvage	1.66071
3.12488	0.000676441	3.16977	1.6438	S7UH03	TGGT1_305640	-3.75	12.3	2.45	0.199187	nucleus	putative metallo-hydrolase/oxidoreductase Ribonuclease Z		RNA metabolism	3.12488
3.28443	0.00199295	2.7005	1.71564	S7WDE2	TGGT1_228710	-5.42	10.82	2.02	0.186691	N/A	putative metallo-hydrolase/oxidoreductase Ribonuclease Z		RNA metabolism	3.28442
1.57065	0.00741448	2.12992	0.65136	S7URP3	TGGT1_359770	N/A	N/A	N/A	N/A	N/A	SAG-related sequence protein SRS22E		SRS surface protein	1.57065
5.906	0.00210498	2.67675	2.56218	S7UN63	TGGT1_253030	-0.92	17.45	12.77	0.731805	N/A	glucan 1,3-alpha-glucosidase (GANAB). N-Glycan biosynthesis		sugar metabolism	5.90599
2.93845	0.0172609	1.76294	1.55505	S7UV85	TGGT1_203710	-0.56	51.75	33.46	0.64657	cytosol	AP2 domain transcription factor AP2VIIa-4, expressed in intermediate cycle stages (Tz and differentiating Bz) plus feline cycle stages	PMID: 28251183	transcription	2.93844
1.52904	0.000506263	3.29562	0.612627	S7WDK8	TGGT1_263450	-1.86	8.48	4.53	0.534198	N/A	speract/scavenger receptor domain-containing hypothetical protein		unknown	1.52904
1.53364	0.017355	1.76058	0.616958	S7VP45	TGGT1_299900	-3.96	18.5	27.33	1.4773	nucleus	hypothetical protein		unknown	1.53364
1.53972	0.0484391	1.3148	0.622671	S7UL78	TGGT1_316470	-1.62	4.81	1.57	0.326403	nucleus	hypothetical protein		unknown	1.53972
1.56892	0.000184198	3.73472	0.649776	S7UQX1	TGGT1_238150	1.24	210.25	250.27	1.19034	PM	hypothetical protein		unknown	1.56892
1.57026	0.0300435	1.52225	0.651005	S7ULZ9	TGGT1_316700	-2.4	31.51	49.04	1.55633	N/A	uridine kinase/P-loop NTPase domain-containing hypothetical protein		unknown	1.57026
1.58312	0.0135048	1.86951	0.662767	S7W1T9	TGGT1_253810	0.22	33.35	16.68	0.50015	N/A	hypothetical protein		unknown	1.58312
1.59113	0.00870006	2.06048	0.670054	S7W0C2	TGGT1_221630	-1.97	15.48	29.19	1.88566	N/A	hypothetical protein		unknown	1.59113
1.61827	0.0197798	1.70378	0.694449	S7UPV3	TGGT1_291600	0.6	94.74	84.57	0.892654	endomembrane vesicles	putative lysosomal thiol reductase		unknown	1.61827
1.64728	0.00846873	2.07218	0.720088	S7UV73	TGGT1_201250	0.48	40.25	11.33	0.281491	nucleus	putative histone lysine methyltransferase, Zinc finger domain		unknown	1.64728
1.66397	0.0225782	1.64631	0.734632	S7V3M8	TGGT1_271800	-1.16	69.41	70.82	1.02031	N/A	hypothetical protein with serine esterase motif		unknown	1.66397
1.67309	0.0362866	1.44025	0.742518	A0A125YJ17	TGGT1_320720	-0.59	44.03	90.89	2.06427	N/A	hypothetical protein		unknown	1.67309
1.68734	0.00733843	2.1344	0.754752	S7UQG7	TGGT1_214800	-0.04	11.42	12.28	1.07531	nucleus	hypothetical protein		unknown	1.68734
1.70482	0.032708	1.48535	0.769616	S7UIT4	TGGT1_207920	-0.43	33.22	11.71	0.352498	PM	hypothetical protein		unknown	1.70482
1.73497	0.0191607	1.71759	0.794913	A0A125YGS9	TGGT1_271290	-2.02	13.49	11.94	0.8851	nucleus	Suppressor of white apricot (SWAP, an alternative splicing regulator) domain-containing protein		unknown	1.73497
1.76568	0.00130493	2.88441	0.820221	S7WB62	TGGT1_201630B	1.65	180.78	164.05	0.907457	rhoptries	TgPPM3H, protein phosphatase 2C domain-containing protein	PMID: 35083211	unknown	1.76568
1.84122	0.00921774	2.03538	0.880659	S7UJ58	TGGT1_295658	-1.25	8.94	2.58	0.288591	N/A	ubiquitin-ligase E3 motif containing hypothetical protein		unknown	1.84122
1.876	0.0295809	1.52899	0.907659	S7UZP2	TGGT1_278770	1.33	58.13	22.41	0.385515	N/A	hypothetical protein with homology to HAD-like proteins (large HAD-like superfamily of hydrolases comprises P-type ATPases, phosphatases, epoxide hydrolases and L-2-haloacid dehalogenases)		unknown	1.876
1.88518	0.00705238	2.15166	0.9147	S7W475	TGGT1_281400	-2.6	19.6	12.66	0.645918	nucleus	phosphofructokinase domain-containing hypothetical protein		unknown	1.88518
2.10664	0.0064754	2.18873	1.07494	S7WDN9	TGGT1_263740	0.3	14.18	2.8	0.197461	mitochondrion - soluble	hypothetical protein with homology to ABC transporters		unknown	2.10663
2.14021	0.0341856	1.46616	1.09775	S7W4C1	TGGT1_282130	0.45	19.79	39.33	1.98737	Golgi	hypothetical protein		unknown	2.14021
2.15909	0.0111508	1.95269	1.11042	S7V3Y4	TGGT1_270060	1.07	105.59	18.71	0.177195	N/A	hypothetical protein		unknown	2.15908
2.15948	0.0186296	1.7298	1.11068	S7W348	TGGT1_286070	-3.36	122.15	86.11	0.704953	mitochondrion - soluble	hypothetical protein with homology to Cytochrome c oxidase assembly protein PET191		unknown	2.15947
2.23461	0.0244432	1.61184	1.16002	A0A125YGV9	TGGT1_288320	1.49	20.66	57.27	2.77202	mitochondrion - soluble	adenylate kinase/P-loop NTPase domain-containing hypothetical protein		unknown	2.23461
2.26745	0.000654645	3.18399	1.18107	S7ULS1	TGGT1_215910	-0.79	78.13	109	1.39511	dense granules	putative GRA, possibly upregulated in Bz	PMID: 25240600	unknown	2.26745
2.38068	0.0025775	2.5888	1.25137	A0A125YX86	TGGT1_208430	1.42	21.07	76.51	3.63123	dense granules	putative serine proteinase inhibitor PI-2		unknown	2.38067
3.9548	0.0122539	1.91173	1.9836	S7UYL3	TGGT1_260190	-0.01	101.97	5126.69	50.2765	micronemes	microneme protein MIC13, upregulated in Bz	PMID: 30635773	unknown	3.95479
4.39473	0.00178102	2.74933	2.13578	S7UL75	TGGT1_222110	1.73	80.77	86.66	1.07292	N/A	protein with putative protein-protein interaction domain implicated in the ubiquitin-proteasome pathway		unknown	4.39475
8.54568	0.00307031	2.51282	3.09519	S7UL00	TGGT1_297150	-0.22	121.25	17.15	0.141443	IMC	histone methyltransferase and MORN repeat domains-containig hypothetical protein		unknown	8.54565
10.2268	0.00208344	2.68122	3.35428	S7UV86	TGGT1_201180A	0.79	13.12	11.22	0.855183	dense granules	hypothetical protein		unknown	10.2268
21.7811	0.011941	1.92296	4.445	A0A125YUL1	TGGT1_216140	1.75	340.16	2756.95	8.10486	N/A	ANK1, expressed in Bz but does not participate in differentiation	PMID: 18061287, 29180989	unknown	21.781

## Sheet: Present in mutant only
LFQ in mutant but not in control
rap.HCF101.sur.Parent	student.HCF101.vs.Parent	Log10(Student) HCF101 vs parent	Log2 (FC) HCF101 vs parent	T: Uniprot ID	T: ToxoDB ID	Fitness score	Tz expression#	Bz expression#	Bz/Tz	Localization	Protein	Reference	Described or putative cellular function	Fold change
N/A	N/A	N/A	N/A	S7UFC4	TGGT1_200240	N/A	171.96	1654.91	9.62381	micronemes	microneme protein MIC17B	PMID: 18974850	unknown	N/A
N/A	N/A	N/A	N/A	A0A125YRI4	TGGT1_202940	0.55	113.75	72.54	0.637714	N/A	hypothetical protein		unknown	N/A
N/A	N/A	N/A	N/A	S7UUP6	TGGT1_204500	0.76	0.47	8.11	17.2553	N/A	hypothetical protein		unknown	N/A
N/A	N/A	N/A	N/A	S7UTY6	TGGT1_205120	-2.53	4.78	6.3	1.31799	N/A	hypothetical protein		unknown	N/A
N/A	N/A	N/A	N/A	S7UJI5	TGGT1_208730	1.09	348.28	887.27	2.54758	Golgi	MCP4, higher expression in Bz	PMID: 22021236	Bz cyst wall component	N/A
N/A	N/A	N/A	N/A	S7UIK4	TGGT1_208740	2.46	1061.93	2254.42	2.12295	dense granules	MCP3, higher expression in Bz		Bz cyst wall component	N/A
N/A	N/A	N/A	N/A	A0A125YMS2	TGGT1_222930	-0.7	17.74	27.4	1.54453	N/A	NFACT-R_1 domain-containing protein (potentially RNA-binding)		unknown	N/A
N/A	N/A	N/A	N/A	A0A125YUR5	TGGT1_223550	1.33	2.36	15.76	6.67797	dense granules	hypothetical protein		unknown	N/A
N/A	N/A	N/A	N/A	A0A125YU57	TGGT1_226370	0.76	47.44	46.11	0.971965	ER	DGAT2 Diacylglycerol acyltransferase, synthesis of triacylglycerol		lipid metabolism	N/A
N/A	N/A	N/A	N/A	S7UXE7	TGGT1_227400	-2.25	5.9	4.44	0.752542	N/A	TYW3 methyltransferase domain-containing protein, S-adenosyl methionine-dependent enzyme involved in tRNA modification		transcription	N/A
N/A	N/A	N/A	N/A	S7WAY9	TGGT1_229150	-0.64	15.77	3.4	0.215599	ER	transporter, major facilitator family protein		transporter	N/A
N/A	N/A	N/A	N/A	S7WIY4	TGGT1_232400	1.79	8.54	979.57	114.704	micronemes	PAN domain-containing protein		unknown	N/A
N/A	N/A	N/A	N/A	S7URP2	TGGT1_235960	0.25	29.13	16.7	0.573292	N/A	lysine methyltransferase domain-containing protein		unknown	N/A
N/A	N/A	N/A	N/A	S7UFJ3	TGGT1_244520	-5.05	65.38	23.55	0.360202	N/A	N-acetylglucosaminyl phosphate transferase	PMID: 29507322	glycosylation	N/A
N/A	N/A	N/A	N/A	S7V1T0	TGGT1_245530	-0.55	59.26	241.69	4.07847	N/A	hypothetical protein		unknown	N/A
N/A	N/A	N/A	N/A	S7W9T3	TGGT1_247540	-2.35	13.39	15.82	1.18148	PM - integral	ATP-binding cassette G family transporter ABCG107	PMID: 20487267	lipid metabolism	N/A
N/A	N/A	N/A	N/A	S7W960	TGGT1_248900	0.71	13.04	45.67	3.5023	N/A	hypothetical protein		unknown	N/A
N/A	N/A	N/A	N/A	S7UNA3	TGGT1_252320	-1.23	29.49	43.35	1.46999	N/A	Sas10/Utp3/C1D family protein, potentially involved in DNA repair		genome maintenance, replication and expression	N/A
N/A	N/A	N/A	N/A	S7VVF8	TGGT1_253990	-2.44	21.11	6.97	0.330175	nucleus - chromatin	Speract/scavenger receptor domain-containing protein		unknown	N/A
N/A	N/A	N/A	N/A	S7W211	TGGT1_254555	-1.07	41.92	19.42	0.463263	N/A	histone lysine acetyltransferase GCN5-A	PMID: 16400169	stress response	N/A
N/A	N/A	N/A	N/A	S7UY15	TGGT1_261650	1.61	110.62	389.81	3.52387	Golgi	CST4, higher expression in Bz	PMID: 31040239	Bz cyst wall component	N/A
N/A	N/A	N/A	N/A	S7V4I3	TGGT1_268560	-0.09	24.16	14.84	0.614238	N/A	XPG and PIN domains-containing protein, putative DNA repair endonuclease		genome maintenance, replication and expression	N/A
N/A	N/A	N/A	N/A	S7WDA4	TGGT1_270920	0.39	51.86	39.95	0.770343	dense granules	initially annotated as rhoptry kinase family protein ROP32, but recently found in a cyst wall proteomic analysis	PMID: 32374791	Bz cyst wall component	N/A
N/A	N/A	N/A	N/A	S7UV80	TGGT1_281370	-5.44	18.09	13.61	0.752349	N/A	polynucleotide adenylyltransferase		genome maintenance, replication and expression	N/A
N/A	N/A	N/A	N/A	S7UNV7	TGGT1_286000	0.75	7.24	22.24	3.07182	nucleus - chromatin	hypothetical protein		unknown	N/A
N/A	N/A	N/A	N/A	A0A125YXV0	TGGT1_293790	-0.73	63.22	7211.7	114.073	N/A	hypothetical protein, potentially more expressed in bradyzoites		unknown	N/A
N/A	N/A	N/A	N/A	A0A125YVA4	TGGT1_294400	0.08	23.44	113.75	4.85282	N/A	RON2L1, stage-specific expression. Potentially more expressed in bradyzoites		host cell invasion/modulation	N/A
N/A	N/A	N/A	N/A	S7VTQ5	TGGT1_297492	0.45	2.22	2.86	1.28829	N/A	hypothetical protein		unknown	N/A
N/A	N/A	N/A	N/A	S7UHK6	TGGT1_301400	1.24	90.08	175.17	1.9446	nucleus - chromatin	hypothetical protein		unknown	N/A
N/A	N/A	N/A	N/A	A0A125YUD3	TGGT1_305120	0.99	115.11	80.55	0.699765	ER	transporter, solute:sodium symporter (SSS) family protein		transporter	N/A
N/A	N/A	N/A	N/A	S7UT54	TGGT1_309940	-4.88	44.66	29.42	0.658755	mitochondrion - membranes	cardiolipin synthase	PMID: 30352931	lipid metabolism	N/A
N/A	N/A	N/A	N/A	A0A125YV82	TGGT1_313050	0.37	46.05	1490.36	32.364	N/A	oxidoreductase, ODSCII, involved in the fatty acid synthesis (FAS) II pathway. Potentially upregulated in bradyzoites	PMID: 34531837	lipid metabolism	N/A
N/A	N/A	N/A	N/A	S7UMD2	TGGT1_315910	-0.32	31.69	29.19	0.921111	dense granules	hypothetical protein		unknown	N/A
