# Supplementary material for: The HCF101 protein is an important component of the cytosolic iron–sulfur synthesis pathway in Toxoplasma gondii
Source: PLoS Biol. 2025 Feb 6;23(2):e3003028. doi: 10.1371/journal.pbio.3003028 (PMC11838916; doi:10.1371/journal.pbio.3003028)
Supplement: S3 Table — For each protein candidate (with www.ToxoDB.org and www.Uniprot.org identifier), log2 of the different ratio were calculated between the mean MaxQuant LFQ values found for the cKD HA-TgHCF101 mutant and the TATi ΔKu80 parental cell line. -log10(pvalue) is also provided. Putative subcellular localization was obtained from the hyperLOPIT data available on ToxoDB.org or by manual annotation. CRISPR fitness score and transcriptomic data for tachyzoites (Tz) and bradyzoites (Bz) were obtained from ToxoDB.org. (XLSX) [file pbio.3003028.s015.xlsx]

## Sheet: Less expressed
ratio HCF101 vs Parent	student.HCF101.vs.Parent	Log10(Student) HCF101 vs parent	Log2 (FC) HCF101 vs parent	T: Uniprot ID	T: ToxoDB ID	Fitness score	Tz expression#	Bz expression#	Bz/Tz	Localization	Protein	Reference	Described or putative cellular function	Fold change
0.647608	0.0164013	1.78512	-0.626807	S7US03	TGGT1_239770	1.53	308.53	307.82	0.997699	apical	inner membrane complex protein IMC11	PMID: 20698859	cytoskeleton component	0.647608
0.66732	0.0057779	2.23823	-0.583549	A0A125YRC4	TGGT1_311260	-0.33	147.86	190.48	1.28825	apical	conoid-localized Myosin Light-Chain, MLC5	PMID: 21143563	cytoskeleton component	0.66732
0.673642	0.000917294	3.03749	-0.569947	A0A125YUD0	TGGT1_262010	-0.81	251.49	270.14	1.07416	apical	conoid-localized calmodulin CAM2, regulating motility and cell invasion	PMID: 28475612	host cell invasion/modulation	0.673642
0.679422	0.032449	1.4888	-0.55762	S7V0W9	TGGT1_246950	-3.88	64.41	49.68	0.771309	apical	inner membrane complex protein AC9, localizing to the apical cap and essential for the maturation of the apical complex	PMID: 27696623	cytoskeleton component	0.679422
0.638368	0.028505	1.54508	-0.647541	S7ULV4	TGGT1_253900	-4.41	100.55	42.24	0.42009	apicoplast	porphobilinogen synthase PBGS	PMID: 20442414	heme synthesis	0.638367
0.650694	0.00543628	2.2647	-0.619948	S7VXL6	TGGT1_295990	-3.11	65.2	32.55	0.499233	apicoplast	ubiquitin conjugating enzyme E2, part of the apicoplast ubiquitination system	PMID: 23785288	apicoplast protein trafficking	0.650694
0.541896	0.00984968	2.00658	-0.883912	S7V1C2	TGGT1_218780	0.69	293.99	187.11	0.63645	cytosol	pyridoxal 5'-phosphate (PLP)-dependent enzyme		unknown	0.541896
0.551531	0.000149512	3.82532	-0.858486	S7VX23	TGGT1_213680	1.13	30.11	52.5	1.74361	cytosol	2-methylcitrate dehydratase, 2Fe-2S binding; Involved in the catabolism of short chain fatty acids (detoxification of propionyl-CoA)	PMID: 14702315; PMID: 11782506; PMID: 23279335	lipid metabolism	0.551531
0.576641	0.00867562	2.0617	-0.794255	S7VSN5	TGGT1_320740	-0.95	137.78	51.14	0.371171	cytosol	hypothetical protein		unknown	0.576641
0.615003	0.00556984	2.25416	-0.701335	S7WKJ0	TGGT1_270510	-3.93	301.6	103.43	0.342938	cytosol	asparaginyl-tRNA synthetase		transcription	0.615003
0.630832	0.00924258	2.03421	-0.664673	S7W704	TGGT1_242000	0.78	177.6	118.06	0.664752	cytosol	hypothetical protein with DUF51, AMMECR1 homology		unknown	0.630832
0.651207	0.0497976	1.30279	-0.618813	A0A125YK71	TGGT1_293860	0.39	81.83	140.79	1.72052	cytosol	hypothetical protein with homology to HSP20/Calcyclin-binding Protein		protein homeostasis	0.651206
0.284116	0.000357454	3.44678	-1.81545	A0A125YI20	TGGT1_244280	1.67	1313.81	57.91	0.0440779	dense granules	hypothetical protein		unknown	0.284116
0.458075	0.000263944	3.57849	-1.12634	A0A125YGY1	TGGT1_294980	2.06	29.76	7.92	0.266129	dense granules	hyp+L35othetical protein		unknown	0.458076
0.481018	0.0228308	1.64148	-1.05584	A0A125YR15	TGGT1_201860	2.14	2056.47	2311.03	1.12378	dense granules	putative dense granule protein	PMID: 24070999	unknown	0.481017
0.614397	0.0441657	1.35491	-0.702756	S7ULD1	TGGT1_316250	1.15	296.66	183.59	0.618857	dense granules	dense granule protein GRA45, modulates the host immune response	PMID: 30377279, 33067458	host cell invasion/modulation	0.614397
0.394223	0.00342602	2.46521	-1.34291	A0A125YTU7	TGGT1_205350	0.24	207.82	61.95	0.298095	ER	putative elongase, ceramide & sphingolipids production		lipid metabolism	0.394225
0.525821	0.0300378	1.52233	-0.927356	A0A125YSA1	TGGT1_237200	1.43	102.79	88.88	0.864676	ER	sphingolipid delta 4 desaturase, postsynthetic modifications of sphingolipids, uses Fe2+		lipid metabolism	0.525821
0.609035	0.000679687	3.16769	-0.715403	S7V4A2	TGGT1_273770	0.51	165.05	183.16	1.10972	ER	hypothetical protein		unknown	0.609035
0.541302	0.0109964	1.95875	-0.885496	S7UTS4	TGGT1_206340	1.95	136.77	216.01	1.57937	Golgi	hypothetical protein		unknown	0.541301
0.621222	0.0174213	1.75892	-0.686818	S7W9M0	TGGT1_206630	0.64	45.19	23.8	0.526665	Golgi	CAAX prenyl protease		post-translational modification	0.621223
0.673862	0.0446823	1.34986	-0.569475	A0A125YZN6	TGGT1_294220	0.25	59.97	49.31	0.822244	Golgi	TgHP12, parasite-specific and retromer-associated protein	PMID: 27064065	unknown	0.673862
0.280288	0.0466778	1.33089	-1.83502	S7UTU7	TGGT1_312100	-0.42	64.05	15.64	0.244184	IMC	P-type membrane ATPase		unknown	0.280288
0.404725	2.14e-05	4.6693	-1.30499	S7W2W6	TGGT1_304670	2.39	52.28	186.57	3.56867	IMC	inner membrane complex protein IMC23	PMID: 25691595	cytoskeleton component	0.404724
0.553291	0.0080343	2.09505	-0.853889	A0A125YN04	TGGT1_221590	0.39	324.07	191.98	0.592403	IMC	dual specificity phosphatase, catalytic domain-containing protein		unknown	0.553291
0.670523	0.0282876	1.5484	-0.576641	S7V0W6	TGGT1_246940	0.75	557.96	735.93	1.31897	IMC	glideosome-associated protein GAP80		cytoskeleton component	0.670523
0.549636	0.0310936	1.50733	-0.863453	S7UVC6	TGGT1_204050	1.21	1226.97	77.78	0.0633919	micronemes	SUB1 subtilisin-type serine protease involved in the maturation of micronemal proteins	PMID: 11564738	protein homeostasis	0.549635
0.578527	0.00456716	2.34035	-0.789544	S7UPV8	TGGT1_289620	0.95	265.46	215.71	0.812589	micronemes	TgCPC1, Cathepsin C	PMID: 17164247	protein homeostasis	0.578527
0.600387	0.0303851	1.51734	-0.736035	A0A125YGU7	TGGT1_221180	0.93	210.86	88.94	0.421796	micronemes	hypothetical protein		unknown	0.600387
0.645707	0.00268123	2.57167	-0.631048	S7ULI6	TGGT1_221480	1.76	98.75	47.72	0.483241	micronemes	hypothetical protein		unknown	0.645707
0.677152	0.0278052	1.55587	-0.562448	A0A125YPD3	TGGT1_265790	-3.34	349.66	198.93	0.568924	micronemes	hypothetical protein		unknown	0.677152
0.680251	0.0299057	1.52425	-0.555861	S7W3J1	TGGT1_213610	1.8	217.13	314.06	1.44641	mitochondrion - membranes	hypothetical protein		unknown	0.680251
0.62511	0.00218737	2.66008	-0.677818	S7USL3	TGGT1_242580	-4.36	14.1	24.77	1.75674	mitochondrion - soluble	homologue of NAR1, an essential component of the CIA cytosolic Fe/S protein assembly machinery	PMID: 15103330	Fe-S protein assembly	0.62511
0.518938	0.0233415	1.63187	-0.946366	S7UP90	TGGT1_287170	-1.21	106.31	69.47	0.653466	N/A	hypothetical protein		unknown	0.518938
0.54236	0.000821157	3.08557	-0.882678	S7UHH6	TGGT1_301210	-1.91	60.9	65.7	1.07882	N/A	NADP transhydrogenase; ferredoxin-dependent; NADH + H+ + 2 NADP+ + 2 reduced ferredoxin [iron-sulfur] cluster = NAD+ + 2 NADPH + 2 oxidized ferredoxin [iron-sulfur] cluster		NADP synthesis/electron transport	0.54236
0.549598	0.00694895	2.15808	-0.863552	S7UX72	TGGT1_228670	-2.85	20.44	4.53	0.221624	N/A	C2H2 Zn finger-containing hypothetical protein		unknown	0.549598
0.584116	0.00196177	2.70735	-0.775672	A0A125YZK3	TGGT1_201390	1.86	1411.7	1340.12	0.949295	N/A	hypothetical protein		unknown	0.584116
0.603516	0.0415983	1.38092	-0.728535	S7UZS7	TGGT1_278390	1.15	1.01	3.8	3.76238	N/A	family A protein		unknown	0.603516
0.614611	0.0156387	1.8058	-0.702254	A0A125YKK5	TGGT1_263560	0.47	161.3	206.67	1.28128	N/A	putative dense granule protein	PMID: 33067458	unknown	0.614611
0.655264	0.0162806	1.78833	-0.609851	A0A125YRD8	TGGT1_211850	0.8	174.45	157.12	0.900659	N/A	hypothetical protein		unknown	0.655264
0.664527	0.0124773	1.90388	-0.589601	A0A125YPX1	TGGT1_269330	-3.15	214.78	185.6	0.86414	N/A	hypothetical protein		unknown	0.664527
0.6789	0.00924117	2.03427	-0.55873	A0A125YQ64	TGGT1_205460	1.61	68.84	47.07	0.683759	N/A	AN1 family Zinc finger domain-containing hypothetical protein		unknown	0.6789
0.682828	0.0369278	1.43265	-0.550405	S7ULR7	TGGT1_216560	-4.64	31.39	38.13	1.21472	N/A	putative S-adenosyl-L-methionine-dependent methyltransferase (SAM-dependent), homology to Ribosomal RNA processing 8 protein		translation	0.682828
0.392542	0.00174131	2.75912	-1.34908	A0A125YMA0	TGGT1_216790	-4.11	71.61	29.19	0.407625	nucleus/cytosol	ATP-binding cassette sub-family E member 1 (ABCE1), cytosolic Fe-S protein that functions in ribosome biogenesis	PMID: 15660134	translation	0.392542
0.489632	3.81e-05	4.419	-1.03023	A0A125YFR2	TGGT1_261580	2.95	124.45	21.2	0.17035	nucleus	histone H2AX, enriched at inactive genes as well as silent genomic regions	PMID: 19607843	genome maintenance, replication and expression	0.489632
0.53346	0.0482527	1.31648	-0.906549	S7W265	TGGT1_310802	-1.26	43.52	20.89	0.480009	nucleus	lipid binding CRAL/TRIO domain-containing protein		unknown	0.53346
0.545845	0.0352309	1.45308	-0.873437	S7VQV5	TGGT1_305920	-0.96	35.19	37.83	1.07502	nucleus	endonuclease III family 1 (NTH1)-like protein		genome maintenance, replication and expression	0.545845
0.579527	0.0229689	1.63886	-0.787053	A0A125YH67	TGGT1_214440	2.14	333.54	116.76	0.350063	nucleus	4'-phosphopantetheinyl transferase-like protein, fatty acid, polyketide synthesis		lipid metabolism	0.579527
0.581864	0.0174666	1.75779	-0.781247	A0A125YW36	TGGT1_251870	1.72	3.49	2.23	0.638968	nucleus	histone HSBb		genome maintenance, replication and expression	0.581864
0.584051	0.00222484	2.6527	-0.775833	S7W6F9	TGGT1_264030	1.31	135.25	129.98	0.961035	nucleus	pyridoxal 5'-phosphate (PLP)-dependent enzyme		unknown	0.584051
0.607719	3.27e-05	4.48611	-0.718524	S7UNG7	TGGT1_213650	-2.19	46.14	70.08	1.51886	nucleus	P-loop NTPase-like protein		unknown	0.607719
0.615723	0.0263981	1.57843	-0.699647	S7UYT4	TGGT1_261250	-3.39	24.85	45.37	1.82575	nucleus	histone H2A1		genome maintenance, replication and expression	0.615723
0.624338	0.00630222	2.20051	-0.679601	S7UVU5	TGGT1_203390	-0.37	164.65	69.82	0.424051	nucleus	lipid binding CRAL/TRIO domain-containing protein		unknown	0.624338
0.651483	5.33e-06	5.27361	-0.618201	S7UU31	TGGT1_313910	-5.42	423.51	162.88	0.384595	nucleus	hypothetical protein with MEI2-like RNA-binding domain		genome maintenance, replication and expression	0.651483
0.659932	0.00827755	2.0821	-0.59961	S7W0F3	TGGT1_220910	-2.05	48.34	24.06	0.497724	nucleus	PPP4R1, putative serine/threonine phosophatase regulatory sub-unit		unknown	0.659932
0.662097	0.0154354	1.81148	-0.594886	S7UPQ8	TGGT1_210408	-0.28	967.21	739.32	0.764384	nucleus	high mobility group box 1 (HMGB1), nuclear protein that plays a key role in the regulation of DNA-associated events such as DNA repair, transcription, and replication	PMID: 25369210	genome maintenance, replication and expression	0.662097
0.668507	0.00560097	2.25174	-0.580986	S7V177	TGGT1_248110	-0.1	77.68	67.06	0.863285	nucleus	putative repressor of RNA polymerase III transcription Maf1		transcription	0.668507
0.679076	0.0115078	1.93901	-0.558356	S7WE79	TGGT1_261500	-0.09	83.44	40.48	0.485139	nucleus	putative hydrolase		unknown	0.679076
0.129748	0.000120363	3.91951	-2.94622	S7VPV0	TGGT1_301180	1.62	62.42	68.01	1.08955	PM	SAG-related sequence SRS19F		SRS surface protein	0.129748
0.271534	0.00153721	2.81327	-1.88079	S7UHG9	TGGT1_301160	0.6	26.43	30.13	1.13999	PM	SAG-related sequence SRS19C		SRS surface protein	0.271535
0.300316	0.0252483	1.59777	-1.73545	S7W5P8	TGGT1_214575	2.62	72.97	28.59	0.391805	PM	hypothetical protein		unknown	0.300315
0.30998	0.0013765	2.86122	-1.68976	A0A125YG05	TGGT1_286770	1.41	151.9	12.11	0.0797235	PM	hypothetical protein		unknown	0.309978
0.452101	1.68e-05	4.77511	-1.14528	S7UHF3	TGGT1_266970	0.67	176.39	22.2	0.125857	PM	ubiquitin-like Nter domain		unknown	0.452102
0.536026	0.0277719	1.55639	-0.899625	S7UNY4	TGGT1_285860	1.72	9.46	1.97	0.208245	PM	SAG-related sequence SRS20C		Tz SRS surface protein	0.536026
0.597295	0.00166785	2.77784	-0.743484	S7W5K4	TGGT1_226860	1.88	189.96	238.77	1.25695	PM	SAG-related sequence SRS67		SRS surface protein	0.597295
0.598801	0.0426245	1.37034	-0.739852	A0A125YNC8	TGGT1_244440	1.02	141.34	29.05	0.205533	PM	TgAT1, low-affinity nucleoside transporter	PMID: 12865082	transporter	0.598801
0.307878	2.75e-05	4.56125	-1.69957	A0A125YX85	TGGT1_308090	N/A	1397.41	391.62	0.280247	rhoptries	rhoptry bulb pseudokinase ROP5, modulates parasite virulence	PMID: 23144612	host cell invasion/modulation	0.307878
0.336828	1.06e-06	5.97487	-1.56992	S7UY96	TGGT1_262050	1.97	1064.24	61.88	0.0581448	rhoptries	rhoptry bulb kinase ROP39, inducing host mitochondrial recruitment in T. gondii.	PMID: 34590698	host cell invasion/modulation	0.336827
0.385665	0.00888679	2.05125	-1.37458	A0A125YZE7	TGGT1_278510	1.01	336.08	487.65	1.45099	rhoptries	TgPPM3F, protein phosphatase 2C domain-containing protein	PMID: 35083211	unknown	0.385665
0.525434	0.0451617	1.34523	-0.928417	S7W5V6	TGGT1_236860	1.44	18.19	26.12	1.43595	rhoptries	putative rhoptry P-type membrane ATPase, haloacid dehalogenase fold	PMID: 11533062	unknown	0.525435
0.530073	0.000579573	3.23689	-0.915738	S7WET0	TGGT1_258230	0.98	178.17	224.07	1.25762	rhoptries	rhoptry bulb kinase ROP20	PMID: 20709297	unknown	0.530073
0.596188	0.00621322	2.20668	-0.74616	S7UGI6	TGGT1_322000	N/A	371.2	51.76	0.13944	rhoptries	putative rhoptry protein kinase		unknown	0.596188
0.597431	0.00489981	2.30982	-0.743156	S7UVI2	TGGT1_234540	1.47	131.41	62.22	0.47348	rhoptries	uncharacterized magnesium transporter domain-containing protein		transporter	0.597431
0.61393	0.000626281	3.20323	-0.703854	S7UKJ6	TGGT1_211290	0.16	1227.09	337.63	0.275147	rhoptries	rhoptry bulb kinase ROP15		unknown	0.61393
0.619898	0.000816271	3.08817	-0.689897	A0A125YJ16	TGGT1_295110	N/A	4384.11	3415.38	0.779036	rhoptries	rhoptry protein ROP7, modulates host inflamasome	PMID: 35626667	host cell invasion/modulation	0.619898
0.626038	0.0250554	1.6011	-0.675679	S7UWQ5	TGGT1_226690	-1.59	65.06	11.17	0.171688	rhoptries	hypothetical protein		unknown	0.626038
0.628507	0.0141131	1.85038	-0.67	A0A125YIV7	TGGT1_218270	2.01	322.07	243.79	0.756947	rhoptries	rhoptry bulb protein ROP48	PMID: 24070999	unknown	0.628507
0.642528	0.00585571	2.23242	-0.63817	S7ULH8	TGGT1_315210	-0.6	412.49	244.33	0.59233	rhoptries	putative rhoptry protein (ROP14B) with lipase maturation factor domain		unknown	0.642527
0.644678	0.00179773	2.74528	-0.63335	S7UTP1	TGGT1_280480	-0.75	154.34	145.16	0.940521	rhoptries	rhoptry bulb protein, EF hand domain-containing	PMID: 30063275	unknown	0.644678
0.654095	0.00128592	2.89079	-0.612428	S7W5C8	TGGT1_225320	0.64	241.21	134.1	0.555947	rhoptries	hypothetical protein		unknown	0.654095
0.675792	0.00300657	2.52193	-0.565349	S7UMJ4	TGGT1_315220	-0.78	257.62	109.74	0.425976	rhoptries	rhoptry bulb protein ROP14	PMID: 16002398	unknown	0.675792
0.67674	0.0196128	1.70746	-0.563327	S7W7R3	TGGT1_309590	1.59	4137.16	720.33	0.174112	rhoptries	rhoptry bulb protein ROP1, modulating the host immune system	https://doi.org/10.1101/2022.03.21.485090	host cell invasion/modulation	0.67674
0.677528	0.00589599	2.22944	-0.561647	S7UNX9	TGGT1_291960	1.13	893.01	123.77	0.138599	rhoptries	rhoptry bulb pseudokinase ROP40	PMID: 23742205	unknown	0.677528
0.682549	0.00782335	2.10661	-0.550995	A0A125YMC5	TGGT1_297070	0.31	990.15	327.02	0.330273	rhoptries	TgCA_RP, GPI-anchored carbonic anhydrase-related rhoptry bulb-localized protein, important for rhoptry biogenesis	PMID: 28529974	organelle biogenesis	0.682549
0.68283	0.00116069	2.93528	-0.550401	S7WBP6	TGGT1_232130	-0.82	445.51	192.23	0.431483	tubulin cytoskeleton	TLAP2, cortical microtubule-coating protein	PMID: 26680740	cytoskeleton component	0.68283

## Sheet: Absent in mutant
No LFQ values in mutant
rap.HCF101.sur.Parent	student.HCF101.vs.Parent	Log10(Student) HCF101 vs parent	Log2 (FC) HCF101 vs parent	T: Uniprot ID	T: ToxoDB ID	Fitness score	Tz expression#	Bz expression#	Bz/Tz	Localization	Protein	Reference	Described or putative cellular function	Fold change
N/A	N/A	N/A	N/A	S7V3F4	TGGT1_231930	-1.24	29.87	6.31	0.211249	mitochondrion	RING-type Zinc finger domain-containing protein		unknown	absent
N/A	N/A	N/A	N/A	S7WGK9	TGGT1_248160	-0.75	34.05	17.94	0.526872	N/A	Ku70/Ku80 domain-containing protein, DNA-dependent ATP-dependent helicase. Involved in DNA non-homologous end joining (NHEJ) required for double-strand break repair		genome maintenance, replication and expression	absent
N/A	N/A	N/A	N/A	S7UZ27	TGGT1_259115	-0.39	22.26	7.4	0.332435	N/A	ABC1 family protein, upregulated in the vacuolar iron transporter mutant	https://doi.org/10.1101/2021.09.08.458725	unknown	absent
N/A	N/A	N/A	N/A	S7UXN0	TGGT1_263290	1.1	111.8	120.61	1.0788	Golgi	RHOMBOID-like protein, ROM2. Protease involved in micronemal proteins turnover from the plasma membrane	PMID: 15753289	host cell invasion/modulation	absent
N/A	N/A	N/A	N/A	S7WDN0	TGGT1_269430	-3.66	24.09	2.42	0.100457	nucleus	Polyprenyl synthetase superfamily protein		isoprenoid synthesis	absent
N/A	N/A	N/A	N/A	S7UP53	TGGT1_289980	-0.13	51.94	20.03	0.385637	nucleus	putative Pyridoxal Phosphatase, HAD hydrolase family IIA protein		Vitamin B6 metabolism	absent
N/A	N/A	N/A	N/A	S7VVT3	TGGT1_301170	0.41	13.44	11.51	0.856399	PM	SAG-related sequence SRS19D		SRS surface protein	absent
N/A	N/A	N/A	N/A	S7UHI3	TGGT1_301250	-2.04	226.54	302.67	1.33606	nucleus	hypothetical protein		unknown	absent
N/A	N/A	N/A	N/A	S7UTR3	TGGT1_311250	-2.04	26.52	10.2	0.384615	N/A	BTB domain-containing zinc finger protein		unknown	absent
N/A	N/A	N/A	N/A	S7W1X7	TGGT1_311660	-1.39	17.66	7.91	0.447905	N/A	putative histone lysine methyltransferase, SET		genome maintenance, replication and expression	absent
N/A	N/A	N/A	N/A	S7UTE4	TGGT1_312510	-1.66	22.09	24.34	1.10186	nucleus	Ku70/Ku80 domain-containing protein, DNA-dependent ATP-dependent helicase. Involved in DNA non-homologous end joining (NHEJ) required for double-strand break repair	PMIDs: 19218423, 19218426	genome maintenance, replication and expression	absent
N/A	N/A	N/A	N/A	S7UJI4	TGGT1_318590	-3.24	29.62	23.15	0.781567	cytosol	TgHCF101		Fe-S protein assembly	absent
N/A	N/A	N/A	N/A	S7VYT7	TGGT1_320005	-4.99	32.51	19.18	0.589972	N/A	TgbL35m, ribosomal LSU component	PMID: 35630308	mitoribosome assembly	absent
N/A	N/A	N/A	N/A	S7UGE8	TGGT1_411360	N/A	N/A	N/A	N/A	N/A	rhoptry kinase family protein		unknown	absent
