# Supplementary material for: The HCF101 protein is an important component of the cytosolic iron–sulfur synthesis pathway in Toxoplasma gondii
Source: PLoS Biol. 2025 Feb 6;23(2):e3003028. doi: 10.1371/journal.pbio.3003028 (PMC11838916; doi:10.1371/journal.pbio.3003028)
Supplement: S1 Data — (XLSX) [file pbio.3003028.s019.xlsx]

## Sheet: Figure 2
Figure 2B		Lysed area
		TATI ΔKu80	TATI ΔKu80+ATC	cKD TgHCF101	cKD TgHCF101+ATC
	1st Exp	0.48	0.57	0.84	0.04
	2nd Exp	0.41	0.33	0.53	0.05
	3rd Exp	0.48	0.67	0.55	0.04
		TATI ΔKu80	TATI ΔKu80+ATC	cKD TgHCF101	cKD TgHCF101+ATC
	1st Exp	105.109	124.818	183.942	8.75912
	2nd Exp	89.781	72.2628	116.058	10.9489
	3rd Exp	105.109	146.715	120.438	8.75912
		TATI ΔKu80	TATI ΔKu80+ATC	cKD TgHCF101	cKD TgHCF101+ATC
	mean	100	114.599	140.146	9.48905
	STDV	8.84989	38.2638	37.9913	1.26427
Figure 2D
	1st Exp
	parasites per vacuole	1	2	4	8	16	total counted
	TATI ΔKu80	7	8	33	150	2	200
	TATI ΔKu80+ATC	16	16	42	126	0	200
	cKD TgHCF101	11	3	35	144	7	200
	cKD TgHCF101+ATC	139	46	15	0	0	200
	2nd Exp
	parasites per vacuole	1	2	4	8	16	total counted
	TATI ΔKu80	34	45	61	55	5	200
	TATI ΔKu80+ATC	57	57	58	26	2	200
	cKD TgHCF101	41	43	64	52	0	200
	cKD TgHCF101+ATC	155	28	17	0	0	200
	3rd Exp
	parasites per vacuole	1	2	4	8	16	total counted
	TATI ΔKu80	17	11	24	120	28	200
	TATI ΔKu80+ATC	19	28	55	91	7	200
	cKD TgHCF101	8	19	21	138	14	200
	cKD TgHCF101+ATC	76	100	22	2	0	200
mean
	parasites per vacuole	1	2	4	8	16
	TATI ΔKu80	9.66667	10.6667	19.6667	54.1667	5.83333
	TATI ΔKu80+ATC	15.3333	16.8333	25.8333	40.5	1.5
	cKD TgHCF101	10	10.8333	20	55.6667	3.5
	cKD TgHCF101+ATC	61.6667	29	9	0.333333	0
STDV	parasites per vacuole	1	2	4	8	16
	TATI ΔKu80	6.8252	7.28583	7.1122	10.2754	9.27811
	TATI ΔKu80+ATC	11.4273	10.5396	10.5396	10.5396	11.5578
	cKD TgHCF101	9.12414	7.76745	9.53939	10.0664	10.0167
	cKD HCF101+ATC	20.8826	14.1451	27.2504	18.735	6.245

## Sheet: Figure 3
Figure 3C
	Lipid droplets per parasite
	TATI ΔKu80	TATI ΔKu80+ATC	cKD TgHCF101	cKD TgHCF101+ATC	cKD TgABCB7L	cKD TgABCB7L+ATC	cKD TgNAR1	cKD TgNAR1+ATC
1st Exp	0.44	0.37	0.32	1.36	0.36	0.37	0.33	1.68
2nd Exp	0.5	0.5	0.78	1.33	0.4	1.06	0.44	1.56
3rd Exp	0.63	0.67	0.34	1.04	0.51	0.85	0.44	1.45
mean	0.523333	0.513333	0.48	1.24333	0.423333	0.76	0.403333	1.56333
STDV	0.0971253	0.150444	0.26	0.17673	0.0776745	0.353695	0.0635085	0.115036
Figure 3D
	Lipid droplet area (µm2)
	TATI ΔKu80	TATI ΔKu80+ATC	cKD TgHCF101	cKD TgHCF101+ATC	cKD TgABCB7L	cKD TgABCB7L+ATC	cKD TgNAR1	cKD TgNAR1+ATC
1st Exp	0.12982	0.15502	0.148656	0.398654	0.13495	0.171811	0.0842353	0.201293
2nd Exp	0.110222	0.109194	0.157577	0.355615	0.119235	0.170048	0.0572889	0.207103
3rd Exp	0.135114	0.153378	0.166676	0.392331	0.145083	0.17327	0.0904048	0.232745
mean	0.125052	0.139197	0.157637	0.3822	0.13309	0.17171	0.0773096	0.213714
STDV	0.0131128	0.0259967	0.00901026	0.0232391	0.0130241	0.00161372	0.0176108	0.0167354
TATI ΔKu80			TATI ΔKu80+ATC			cKD TgHCF101			cKD TgHCF101+ATC			cKD TgABCB7L			cKD TgABCB7L+ATC			cKD TgNAR1			cKD TgNAR1+ATC
1st Exp	2nd Exp	3rd Exp	1st Exp	2nd Exp	3rd Exp	1st Exp	2nd Exp	3rd Exp	1st Exp	2nd Exp	3rd Exp	1st Exp	2nd Exp	3rd Exp	1st Exp	2nd Exp	3rd Exp	1st Exp	2nd Exp	3rd Exp	1st Exp	2nd Exp	3rd Exp
0.183	0.101	0.115	0.122	0.126	0.158	0.089	0.113	0.222	0.275	0.396	0.462	0.125	0.176	0.224	0.6	0.132	0.112	0.175	0.078	0.059	0.149	0.359	0.385
0.236	0.076	0.177	0.168	0.069	0.148	0.087	0.202	0.088	0.17	0.134	0.512	0.119	0.125	0.208	0.209	0.267	0.116	0.07	0.025	0.077	0.252	0.174	0.169
0.178	0.135	0.136	0.154	0.099	0.146	0.122	0.17	0.118	0.149	0.15	0.204	0.106	0.178	0.174	0.093	0.258	0.122	0.066	0.064	0.197	0.46	0.21	0.142
0.084	0.059	0.13	0.186	0.078	0.103	0.165	0.148	0.128	0.546	0.282	0.696	0.126	0.113	0.094	0.12	0.109	0.088	0.053	0.034	0.062	0.038	0.262	0.154
0.099	0.088	0.187	0.171	0.184	0.108	0.154	0.202	0.101	0.524	0.253	0.257	0.093	0.184	0.072	0.168	0.127	0.119	0.046	0.082	0.283	0.376	0.261	0.371
0.099	0.079	0.102	0.181	0.044	0.198	0.112	0.129	0.163	0.53	0.265	1.205	0.186	0.109	0.154	0.142	0.144	0.085	0.121	0.085	0.316	0.319	0.19	0.2
0.262	0.072	0.112	0.172	0.14	0.17	0.116	0.227	0.109	0.41	0.51	1.001	0.16	0.138	0.111	0.264	0.087	0.12	0.082	0.105	0.045	0.751	0.201	0.247
0.164	0.146	0.144	0.119	0.118	0.145	0.144	0.072	0.206	0.652	0.32	0.553	0.136	0.093	0.132	0.107	0.174	0.085	0.096	0.079	0.045	0.387	0.179	0.223
0.138	0.133	0.194	0.096	0.134	0.2	0.135	0.116	0.235	0.559	0.709	0.306	0.119	0.081	0.192	0.164	0.223	0.154	0.066	0.105	0.032	0.332	0.164	0.475
0.11	0.1	0.13	0.171	0.114	0.103	0.115	0.186	0.256	0.351	0.511	0.632	0.13	0.1	0.079	0.31	0.162	0.146	0.062	0.033	0.054	0.925	0.325	0.029
0.128	0.089	0.103	0.129	0.101	0.17	0.065	0.181	0.216	0.095	0.211	0.749	0.13	0.081	0.088	0.11	0.139	0.255	0.071	0.062	0.088	0.107	0.192	0.057
0.098	0.115	0.125	0.148	0.175	0.187	0.112	0.198	0.182	0.136	0.293	0.262	0.161	0.073	0.262	0.103	0.148	0.063	0.089	0.085	0.03	0.519	0.143	0.051
0.148	0.08	0.133	0.111	0.191	0.109	0.162	0.139	0.112	0.427	0.44	0.194	0.161	0.065	0.068	0.129	0.101	0.081	0.083	0.043	0.036	0.471	0.217	0.058
0.148	0.125	0.169	0.119	0.254	0.188	0.188	0.124	0.083	0.506	0.49	0.48	0.158	0.061	0.087	0.276	0.075	0.381	0.12	0.037	0.094	0.154	0.189	0.066
0.091	0.145	0.181	0.135	0.064	0.141	0.167	0.146	0.075	0.349	0.51	0.661	0.162	0.082	0.157	0.21	0.148	0.222	0.144	0.042	0.136	0.262	0.449	0.192
0.12	0.076	0.119	0.099	0.149	0.148	0.161	0.124	0.095	0.293	0.286	0.783	0.159	0.054	0.17	0.114	0.187	0.227	0.195	0.03	0.032	0.239	0.074	0.271
0.07	0.093	0.15	0.14	0.094	0.198	0.197	0.164	0.161	0.229	0.415	0.388	0.226	0.077	0.159	0.097	0.104	0.256	0.029	0.033	0.04	0.118	0.077	0.159
0.06	0.155	0.141	0.205	0.133	0.154	0.21	0.113	0.186	0.973	0.202	0.258	0.168	0.142	0.189	0.078	0.298	0.201	0.119	0.08	0.067	0.145	0.026	0.222
0.176	0.073	0.108	0.194	0.049	0.269	0.103	0.131	0.166	0.611	0.345	0.545	0.126	0.205	0.202	0.113	0.212	0.224	0.071	0.037	0.071	0.079	0.284	0.545
0.121	0.164	0.1	0.183	0.073	0.12	0.165	0.066	0.101	0.067	0.581	0.513	0.131	0.182	0.207	0.099	0.29	0.471	0.032	0.12	0.024	0.177	0.292	0.493
0.069	0.146	0.087	0.134	0.087	0.17	0.128	0.084	0.109	0.125	0.261	0.525	0.127	0.221	0.137	0.104	0.186	0.429	0.065	0.036	0.121	0.299	0.276	0.088
0.138	0.167	0.071	0.122	0.126	0.142	0.161	0.077	0.122	0.103	0.512	0.379	0.121	0.121	0.196	0.097		0.369	0.024	0.097	0.136	0.284	0.115	0.03
0.263	0.079	0.126	0.221	0.113	0.176	0.159	0.2	0.182	0.631	0.904	0.527	0.104	0.08	0.209	0.166		0.212	0.093	0.064	0.18	0.226	0.152	0.035
0.157	0.1	0.153	0.07	0.089	0.196	0.185	0.166	0.436	0.683	0.288	0.475	0.096	0.112	0.224	0.179		0.169	0.072	0.042	0.052	0.118	0.461	0.584
0.14	0.072	0.164	0.143	0.102	0.192	0.158	0.184	0.197	0.44	0.75	0.618	0.098	0.094	0.096	0.089		0.101	0.032	0.082	0.076	0.706	1.01	0.229
0.122	0.058	0.149	0.167	0.082	0.19	0.1	0.167	0.119	0.213	0.275	0.344	0.114	0.086	0.093	0.156		0.123	0.018	0.037	0.076	0.234	0.106	0.195
0.14	0.127	0.098	0.199	0.094	0.21	0.159	0.133	0.248	0.176	0.073	0.372	0.145	0.097	0.13	0.138		0.109	0.044	0.035	0.026	0.17	0.209	0.496
0.095	0.054	0.115	0.145	0.083	0.143	0.217	0.257	0.16	0.19	0.104	0.387	0.138	0.094	0.114	0.158		0.09	0.055	0.057	0.117	0.058	0.75	0.133
0.092	0.074	0.115	0.166	0.05	0.166	0.243	0.206	0.253	0.218	0.164	0.204	0.079	0.073	0.116	0.094		0.128	0.225	0.034	0.119	0.041	0.39	0.129
0.111	0.053	0.085	0.208	0.071	0.194	0.234	0.159	0.165	0.358	0.312	0.217	0.128	0.096	0.13	0.084		0.194	0.095	0.051	0.2	0.098	0.178	0.207
0.118	0.059	0.171	0.165	0.093	0.067	0.092	0.105	0.287	0.554	0.362	0.468	0.107	0.088	0.178	0.087		0.087	0.155	0.036	0.052	0.085	0.194	0.177
0.061	0.111	0.128	0.175	0.108	0.143	0.152	0.161	0.127	0.415	0.339	0.41	0.147	0.134	0.13	0.081		0.148	0.061	0.056	0.023	0.061	0.247	0.145
0.098	0.058	0.138	0.128	0.093	0.101		0.155	0.152	0.268	0.797	0.516	0.151	0.152	0.153	0.219		0.168	0.056	0.062	0.112	0.403	0.417	0.025
0.074	0.145	0.13	0.14	0.019	0.068		0.212	0.107	0.429	0.47	0.569	0.115	0.105	0.091	0.148		0.179	0.079	0.052	0.076	0.256	0.15	0.16
0.074	0.057	0.203	0.155	0.125	0.147		0.191		0.157	0.254	0.239	0.099	0.062	0.104	0.213		0.178		0.051	0.078	0.315	0.202	0.032
0.109	0.119	0.095	0.155	0.053	0.131		0.173		0.158	0.269	0.242	0.161	0.13	0.093	0.147		0.093		0.036	0.051	0.189	0.112	0.054
0.071	0.056	0.122	0.096	0.074	0.076		0.266		0.137	0.417	0.31	0.141	0.132		0.307		0.106		0.028	0.086	0.211	0.113	0.025
0.091	0.148	0.152	0.298	0.097			0.308		0.53	0.557	0.179	0.173	0.161		0.15				0.053	0.102	0.214	0.159	0.171
0.106	0.061	0.133	0.103	0.065			0.229		0.308	0.202	0.662	0.19	0.191		0.121				0.054	0.081	0.227	0.023	0.192
0.117	0.07	0.147	0.297	0.113			0.202		0.316	0.25	0.448	0.082	0.158		0.097				0.077	0.048	0.232	0.044	0.714
0.124	0.113	0.153	0.099	0.127			0.1		0.256	0.186	0.49		0.156		0.099				0.081	0.054	0.352	0.269	0.228
0.127	0.089	0.112	0.176	0.164			0.08		0.486	0.463	0.707		0.168		0.109				0.046	0.143	0.286	0.303	0.141
0.14	0.111	0.116	0.093	0.098			0.096		0.364	0.207	0.467		0.112		0.128				0.045		0.167	0.241	0.058
0.141	0.082	0.226	0.126	0.126			0.226		0.567	0.19	0.348		0.084		0.173				0.042		0.184	0.453	0.228
0.142	0.107		0.165	0.122			0.071		0.569	0.276	0.335		0.088		0.167				0.065		0.245	0.3	0.289
0.151	0.187		0.157	0.031			0.129		0.49	0.202	0.517		0.121		0.142						0.153	0.102	0.511
0.162	0.146		0.129	0.114			0.128		0.554	0.111	0.408		0.063		0.1						0.157	0.283	0.249
0.172	0.196		0.13	0.14			0.212		0.775	0.309	0.655		0.289		0.116						0.279	0.226	0.206
0.173	0.122		0.173	0.047			0.392		0.086	0.665	0.315		0.11		0.127						0.095	0.06	0.324
0.2	0.246		0.213	0.141			0.183		0.215	0.416	0.317		0.103		0.092						0.151	0.063	0.538
	0.204			0.12			0.19		0.115	0.254	0.579		0.081		0.106						0.155	0.54	0.316
	0.214			0.2			0.061		0.368	0.424	0.546				0.124						0.185	0.548	0.625
	0.15			0.162			0.318		0.441	0.236	0.551				0.104						0.148	0.047	0.635
	0.138			0.11			0.139		0.592	0.281	0.132				0.115						0.376	0.032	0.259
	0.211			0.097			0.129		0.317	0.657	0.109				0.207						0.275	0.027	0.46
	0.159			0.11			0.377		0.375	0.414	0.349				0.172						0.606	0.07	0.032
	0.13			0.126			0.135		0.635	0.131	0.146				0.175						0.267	0.065	0.122
	0.14			0.076			0.226		0.739	0.432	0.116				0.253						0.576	0.61	0.201
	0.06			0.143			0.214		0.321	0.455	0.499				0.119						0.314	0.307	0.139
	0.075			0.082			0.174		0.251	0.465	0.137				0.123						0.296	0.389	0.111
	0.043			0.075			0.179		0.726	0.445	0.152				0.118						0.126	0.136	0.165
	0.044			0.165			0.14		0.281	0.542	0.436				0.122						0.438	0.137	0.21
	0.059			0.154			0.188		0.761	0.38	0.291				0.201						0.243	0.201	0.671
				0.168			0.149		0.578	0.418	0.381				0.122						0.047	0.138	0.587
				0.138			0.098		0.554	0.377	0.322				0.445						0.036	0.264	0.147
				0.081			0.105		0.585	0.359	0.399				0.243						0.048	0.234	0.307
				0.073			0.139		0.251	0.522	0.2				0.137						0.029	0.24	0.063
							0.059		0.12	0.444	0.344				0.136						0.24	0.414	0.131
							0.064		0.839	0.793	0.405				0.137						0.178	0.102	0.174
							0.088		0.267	0.207	0.135				0.147						0.313	0.059	0.027
							0.109		0.477	0.13	0.298				0.158						0.228	0.129	0.252
							0.119		0.315	0.19	0.282				0.244						0.14	0.097	0.218
							0.097		0.439	0.423	0.435				0.127						0.134	0.165	0.12
							0.14		0.407	0.275	0.349				0.117						0.058	0.148	0.06
							0.116		0.345	0.303	0.237				0.074						0.056	0.132	0.041
							0.104		0.254	0.118	0.172				0.147						0.061	0.101	0.176
							0.081		0.205	0.09	0.31				0.222						0.178	0.109	0.266
							0.15		0.223	0.695	0.246				0.111						0.162	0.166	0.198
									0.296	0.441	0.158				0.16						0.101	0.055	0.102
									0.141	0.258	0.279				0.458						0.084	0.049	0.501
									0.13	0.299	0.235				0.158						0.181	0.076	0.077
									0.079	0.319	0.138				0.373						0.11	0.27	0.04
									0.196	0.075	0.146				0.166						0.129	0.26	0.318
									0.106	0.076	0.854				0.435						0.261	0.118	0.416
									0.98	0.293	0.829				0.29						0.247	0.262	0.121
									0.876	0.229	0.274				0.151						0.253	0.505	0.134
									0.573	0.271	0.652				0.373						0.106	0.141	0.079
									0.407	0.146	0.328				0.2						0.452	0.251	0.316
									0.673	0.281	0.811				0.217						0.386	0.27	0.502
									0.511	0.327	0.678				0.361						0.188	0.298	0.283
									0.921	0.479	0.316				0.221						0.062	0.536	0.443
									0.125	0.48	0.24				0.251						0.069	0.13	0.28
									0.342	0.425	0.356				0.195						0.189	0.096	0.334
									0.149	0.708	0.293				0.124						0.231	0.305	0.19
									0.138	0.226	0.54				0.169						0.113	0.081	0.117
									0.273	0.135	0.305				0.209						0.095	0.072	0.676
									0.237	0.118	0.253				0.295						0.08	0.112	0.397
									0.858	0.315	0.32				0.144						0.03	0.11	0.486
									0.67	0.305	0.226				0.164						0.025	0.07	0.189
									0.215	0.247	0.347				0.128						0.191	0.114	0.415
									0.53	0.626	0.373				0.138						0.065	0.046	0.279
									0.611	0.548	0.454				0.222						0.012	0.065	0.509
									0.689	0.585	0.41				0.167						0.165	0.267	0.037
									0.433	0.424	0.438				0.103						0.076	0.465	0.034
									0.911		0.368				0.125						0.208	0.056	0.207
									0.751		0.159				0.115						0.257	0.372	0.041
									0.802		0.555										0.107	0.632	0.213
									0.765		0.385										0.087	0.23	0.252
									0.294		0.324										0.079	0.351	0.234
									0.2		0.349										0.09	0.094	0.307
									0.376		0.703										0.238	0.304	0.14
									0.202		0.422										0.205	0.116	0.098
									0.129		0.451										0.096	0.232	0.248
									0.852		0.458										0.124	0.318	0.243
									0.212		0.406										0.118	0.133	0.265
									0.693		0.293										0.096	0.249	0.207
									0.562		0.291										0.137	0.299	0.253
									0.259		0.179										0.062	0.027	0.211
									0.324		0.41										0.061	0.158	0.235
									0.269		0.49										0.477	0.116	0.277
									0.396		0.084										0.212	0.163	0.515
									0.497		0.724										0.238	0.189	0.205
									0.543		0.315										0.252	0.107	0.286
									0.11		0.179										0.162	0.124	0.163
									0.123		0.387										0.286	0.065	0.16
									0.114		0.3										0.197	0.128	0.1
									0.144		0.183										0.134	0.119	0.049
									0.493		0.181										0.055	0.528	0.175
									0.512		0.338										0.082	0.452	0.101
									0.359		0.13										0.113	0.245	0.361
									0.321		0.107										0.157	0.502	0.277
									0.16		0.478										0.13	0.488	0.411
									0.085		0.161										0.209	0.284	0.541
											0.406										0.125	0.066	0.147
											0.506										0.212	0.09	0.197
											0.513										0.077	0.238	0.294
																					0.233	0.166	0.202
																					0.316	0.282	0.161
																					0.323	0.026	0.181
																					0.357	0.019	0.124
																					0.264	0.036	0.142
																					0.212	0.032	0.096
																					0.262	0.118	0.172
																					0.221	0.113	0.088
																					0.311	0.132	0.079
																					0.242	0.165
																					0.133	0.189
																					0.162	0.296
																					0.066	0.177
																					0.086	0.279
																					0.154	0.233
																					0.407	0.298
																					0.08	0.129
																					0.114	0.124
																					0.095	0.153
																					0.087	0.218
																					0.186	0.127
																					0.157	0.106
																					0.031	0.128
																					0.39	0.055
																					0.032	0.053
																					0.054	0.206
																					0.185	0.117
																					0.203	0.168
																					0.329	0.045
																					0.095
																					0.176

## Sheet: Figure 4
Figure 4H
	Myc-TgHCF101-LEW		Myc-TgHCF101 WT
	no ATc	+ATc	no ATc	+ATc
1st Exp	0.143641	0.463714	0.165251	0.217898
2nd Exp	0.150139	0.555792	0.175674	0.146835
3rd Exp	0.176156	0.649301	0.181858	0.297637
mean	0.156645	0.556269	0.174261	0.22079
STDV	0.0172063	0.0927944	0.00839321	0.0754425
Figure 4I
	Myc-TgHCF101-LEW		Myc-TgHCF101 WT
	no ATc	+ATc	no ATc	+ATc
1st Exp	0.64375	1.4	0.759259	0.777143
2nd Exp	0.538462	1.50877	0.439024	0.650406
3rd Exp	0.63871	1.3985	0.492958	0.654676
mean	0.606974	1.43576	0.563747	0.694075
STDV	0.0593868	0.0632381	0.171452	0.0719704
	EXP1		WT		-LEW			EXP2		WT		-LEW			EXP3		WT		-LEW
			no Atc	+Atc	no Atc	+Atc				no Atc	+Atc	no Atc	+Atc				no Atc	+Atc	no Atc	+Atc
			0.177375	0.630841	0.253152	0.35397				0.219801	0.345648	0.207137	0.571571				0.231131	0.100611	0.495074	1.63218
µm²			0.117275	0.234545	0.152326	0.468343				0.100895	0.212078	0.101127	0.835676				0.295182	0.260418	0.289014	0.554325
			0.0611063	0.283223	0.131177	0.64745				0.106534	0.0562951	0.252217	0.398129				0.172778	0.179445	0.117354	0.523529
			0.122806	0.453065	0.0786371	0.223574				0.121176	0.0970985	0.164854	0.492733				0.201224	0.158253	0.146875	0.769896
			0.20362	0.423754	0.108518	0.256857				0.284145	0.124719	0.100379	0.522297				0.20198	0.118392	0.22887	0.505052
			0.149415	0.163389	0.252743	0.302681				0.200228	0.0819091	0.196259	0.218647				0.20963	0.1269	0.162144	0.394187
			0.153788	0.174519	0.154827	0.388309				0.361788	0.0813186	0.240779	0.204836				0.110791	0.240374	0.190092	0.828408
			0.109168	0.225075	0.106635	0.481147				0.247482	0.213782	0.257987	0.457257				0.174936	0.0772127	0.157591	1.21336
			0.167788	0.209699	0.180128	0.827477				0.252127	0.0568367	0.0775845	0.44346				0.11279	0.116129	0.208593	0.81609
			0.109577	0.259114	0.125107	0.524741				0.336811	0.186366	0.122672	0.200642				0.104309	0.0699529	0.0758488	0.483495
			0.0866788	0.349762	0.095346	0.749977				0.301873	0.0829727	0.103198	0.126537				0.0585543	0.147854	0.138394	0.394187
			0.0878868	0.255815	0.130088	1.14394				0.232831	0.22449	0.14034	0.459228				0.0700561	0.141444	0.0653998	0.680588
			0.219142	0.335929	0.160991	0.231471				0.0858098	0.177067	0.187776	0.616902				0.0872286	0.171505	0.109758	0.59436
			0.0965966	0.159514	0.161946	0.718492				0.0900435	0.0767629	0.165709	0.429664				0.458261	0.183165	0.385098	0.418823
			0.12328	0.0990163	0.146085	0.660367				0.0451705	0.0847338	0.199974	1.19241				0.283669	0.131033	0.168983	0.557405
			0.0799185	0.21102	0.254022	0.682164				0.103167	0.0919381	0.17141	0.837647				0.250919	0.0797139	0.148639	0.223693
			0.119222	0.211879	0.0661313	0.527163				0.188486	0.214596	0.23844	0.666176				0.310625	0.12459	0.202015	0.212172
			0.132114	0.218064	0.0778886	0.597398				0.11153	0.1126	0.0942714	0.616902				0.181262	0.0437273	0.12701	0.288007
			0.297527	0.183101	0.233452	0.3431				0.105398	0.191879	0.0633953	0.155185				0.119858	0.144651	0.261459	1.10865
			0.25347	0.264334	0.117474	0.259931				0.255005	0.160127	0.101738	0.680588				0.147019	0.671349	0.117129	0.865363
			0.0667754	0.14053	0.242028	0.127093				0.237077	0.0893896	0.160009	0.523529				0.156807	0.680588	0.116822	0.400346
			0.277607	0.130492	0.259693	0.473075				0.239249	0.124592	0.120991	0.745259				0.159163	0.640553	0.392894	2.17496
			0.0664056	0.204081	0.243636	0.504559				0.123774	0.0938598	0.11209	0.44654				0.159803	0.640553	0.10964	0.818014
			0.125121	0.15924	0.171929	0.0843356				0.117795	0.129231	0.0839359	0.754498				0.156428	0.59436	0.136296	0.971994
			0.115206	0.184199	0.133293	0.0958387				0.175817	0.149919	0.193906	0.680588				0.0686145	0.3612	0.101393	0.481185
			0.114653	0.168037	0.103893	0.171536				0.140866	0.201465	0.217113	0.117359				0.0895766	0.192745	0.118478	0.356077
			0.102635	0.151633	0.199072	0.277094				0.0685518	0.0871413	0.214113	0.196456				0.15228	1.13945	0.0803649	0.384948
			0.103994	0.263171	0.181043	0.468231				0.0501894	0.139972	0.156317	0.123566				0.299774	0.751418	0.080955	0.716966
			0.181793	0.108744	0.105465	0.238813				0.0848711	0.117658	0.151685	0.294424				0.122224	0.379025	0.0817498	1.16447
			0.236895	0.226493	0.162434	0.504559				0.147789	0.161154	0.136097	0.390614				0.0875054	0.333417	0.130113	1.17409
			0.2414	0.192076	0.0812801	0.524741				0.114327	0.146144	0.113684	0.325751				0.0688232	0.274182	0.172393	0.986429
			0.102789	0.143337	0.134443	1.26263				0.116803	0.0946331	0.123118	0.212318				0.137319	0.219737	0.0596741	0.601481
			0.126868	0.309954	0.152996	0.680588				0.113002	0.0737416	0.110806	1.41969				0.0998393	0.0140098	0.201421	0.870945
			0.349052	0.172626	0.0387462	0.769896				0.222676	0.209857	0.0408377	0.498893				0.138911	0.144498	0.211899	0.562986
			0.52781	0.138673	0.110281	0.631315				0.220789	0.0645565	0.0851129	0.911557				0.179223	0.193747	0.136973	0.96237
			0.275654	0.0825136	0.142222	0.480625				0.246339	0.0869467	0.0903409	0.622076				0.163689	0.0974405	0.185556	0.354909
			0.19101	0.135964	0.0657291	0.449619				0.258288	0.0866871	0.131295	0.717543				0.0835152	0.148758	0.188617	0.453634
			0.189722	0.157827	0.0590228	0.692906				0.234882	0.0532798	0.434733	0.89				0.110175	0.138748	0.0943778	0.414887
			0.0525646	0.213245	0.0870164	0.449619				0.0891363	0.130765	0.117778	0.671349				0.0868246	0.137091	0.187459	0.151255
			0.124249	0.192809	0.0622349	0.622076				0.0660043	0.176831	0.133276	0.458858				0.0989062	0.104111	0.171945	0.125427
			0.206268	0.307433	0.207685	0.166133				0.0777329	0.498568	0.0769571	1.00086				0.107483	0.276295	0.271844	0.676666
			0.238122	0.0683831	0.0996969	0.28747				0.225533	0.196363	0.135394	0.569723				0.147067	0.299643	0.220565	1.45859
			0.183074	0.0773753	0.0891638	0.139111				0.206753	0.192053	0.129009	0.471176				0.159584	0.788373	0.10451	0.669148
			0.156956	0.350881	0.186599	0.205609				0.221626	0.108831	0.118849	1.09633				0.49245	0.5696	0.224588	1.45107
			0.235563	0.306738	0.121749	0.271737				0.18257	0.364967	0.119389	0.523529				0.351761	0.902688	0.198765	0.308259
			0.173634	0.22377	0.186054	0.104801				0.165175	0.183323	0.137181	0.717543				0.413869	0.492733	0.0739278	0.548852
			0.122158	0.358176	0.223753	0.221576				0.140542	0.104676	0.156849	1.14868				0.143462	0.853414	0.280781	0.231867
			0.237719	0.238024	0.245826	0.375386				0.476569	0.0401515	0.21857	0.714463				0.0986033	0.170594	0.162637	0.593303
			0.16242	0.106082	0.150018	0.166955				0.188225	0.175681		0.754498				0.284168	0.429983	0.321121	0.364276
			0.106668	0.245633	0.138451	0.818989				0.287128	0.1861		0.372837				0.23497	0.0226077	0.164166	0.120109
				0.235573	0.181156	0.535493				0.075958			0.364279				0.439731	0.118782	0.139012	0.151611
				0.154952	0.142891	0.78749				0.205609			0.316213					0.260894	0.209563	0.333166
				0.128868	0.0735554	0.569513				0.158956			0.279468					0.116803	0.210418	0.314875
				0.14333	0.106288	0.645112				0.128192
					0.0859589	0.365395				0.0782515
					0.0818929	0.409495				0.200385
		moy	0.165251	0.217898	0.143641	0.463714			moy	0.175674	0.146835	0.150139	0.555792			moy	0.181858	0.297637	0.176156	0.649301

## Sheet: Figure 5
Figure 5D
DBL-positive vacuoles (%)
	TATI ΔKu80				cKD TgHCF101
	24h	48h	24h	48h	24h	48h	24h	48h
ATc	-		+		-		+
1st Exp	4	3	1	1	4	5	4.4	11
2nd Exp	1.3	1	1	4	3	0.5	5	8.4
3rd Exp	3.8	2	2.72	2.5	7	4.3	8.1	12
mean	3.03333	2	1.57333	2.5	4.66667	3.26667	5.83333	10.4667
STDV	1.50444	1	0.993042	1.5	2.08167	2.42143	1.98578	1.85831

## Sheet: Figure 6
Figure 6D
	Relative ABCE1 expression (%)
	none	1d	2d	3d	4d	ATc
1st Exp	100	79.25	70.03	39.5399	37.8497
2nd Exp	100	70.24	64.9	60.5092	28.8601
3rd Exp	100	88.88	88.41	53.1587	15.6377
4th Exp	100	156.96	50.97	0.91	0.32
mean	100	98.8325	68.5775	38.5294	20.6669
STDV	0	39.492	15.481	26.5416	16.3469
Figure 6G
	Relative POLD1 expression (%)
	none	1d	2d	3d	4d	ATc
1st Exp	100	106.702	116.569	48.4252	57.6858
2nd Exp	100	169.875	180.435	108.168	98.5142
3rd Exp	100	183.551	168.361	79.3368	69.5897
4th Exp	100	146.682	144.146	64.5668	96.0523
5th Exp	100	192.703	218.835	84.0997	113.8
mean	100	159.903	165.669	76.9193	87.1285
STDV	0	30.7885	34.4267	19.992	20.4701

## Sheet: Figure 7
Figure 7F
	Relative puromycin labeling (% of TATI ΔKu80 control)
	TATI ΔKu80	TATI ΔKu80 +CHX	cKD TgHCF101	cKD TgHCF101 +ATc
1st Exp	100	30	79	57
2nd Exp	100	67	108	89
3rd Exp	100	47	109	68
4th Exp	100	63	127	74
mean	100	51.75	105.75	72
STDV	0	16.8795	19.8557	13.3417

## Sheet: S3 Figure
S3B Figure
	Trail length (µm)
1st Exp	TATI ΔKu80	TATI ΔKu80 + ATc 3d	TATI ΔKu80 + ATc 4d	cKD TgHCF101	cKD TgHCF101 + ATc 3d	cKD TgHCF101 + ATc 4d
	39.0626	17.3824	40.6871	66.6374	24.2708	16.3728
	61.0652	55.1089	36.6955	72.7315	58.4558	12.622
	43.804	28.7588	100.995	48.5885	152.5	27.0901
	49.8806	52.0247	43.9267	79.3114	31.5974	20.5741
	33.3054	67.4548	29.2637	65.6423	25.3014	12.8431
	12.8318	71.8561	14.5469	63.4536	57.7919	12.9765
	29.7163	45.1533	55.8771	116.466	49.6723	19.5281
	34.4983	56.335	123.464	29.0828	55.2165	7.97807
	34.1117	39.1862	65.997	69.1461	28.0711	8.9747
	35.2987	32.348	21.7449	66.3665	53.9849	50.0285
	47.0196	137.11	63.3978	35.4968	42.4162	34.1998
	28.9376	58.8104	66.2945	45.5246	33.803	11.4558
	63.1968	39.5945	35.5231	73.9765	44.8827	12.8644
	51.5716	29.4176	46.7954	23.4002	58.0874	13.6554
	25.0516	76.917	24.2221	38.9667	12.8011	21.4309
	22.0293	33.3281	45.8827	73.0776	35.5692	44.162
	43.6287	56.9777	49.4262	58.4517	65.6758	31.5397
	61.3541	37.8623	19.7663	30.0007	153.917	23.7517
	37.4146	44.6622	35.5973	36.5811	28.6987	12.9611
	23.8687	59.6623	23.4407	61.1301	53.9611	28.8243
	35.0906	113.458	16.1985	75.858	29.5482	33.1077
	36.4509	62.2453	34.9521	50.7774	36.5634	28.9385
	66.4106	32.4908	72.3237	47.1487	37.0241	30.3205
	47.9489	14.6729	61.0893	57.4548	16.2753	43.2306
	38.2615	60.5879	37.596	111.514	85.7214	27.8462
	31.5014	77.9264	29.5074	66.742	57.3822	14.3521
	16.6009	69.6027	32.8479	32.8932	25.8213	12.4041
	37.6293	61.4101	19.0175	90.2111	32.4818	41.1263
	49.2303	91.4629	57.9099	48.2287	112.129	47.5674
	13.0955	16.6173	59.8904	35.1901	41.9608	39.7472
	23.9251	41.6175	35.979	53.907	25.184	29.6407
	25.5646	84.6711	27.4703	65.886	77.4808	23.5814
	44.6737	93.1966	27.7821	72.3962	34.2649	25.7641
	53.7683	68.3447	27.4902	80.3629	20.6401	34.4219
	47.6116	95.2316	35.7615	78.2011	122.103	41.0001
	28.9599	25.0001	75.4434	143.175	54.7488	48.0141
	31.8214	35.7458	59.4443	55.3611	24.8855	22.8224
	79.74	76.7492	39.8132	24.881	44.4227	23.1674
	52.7701	31.3932	35.7441	24.7622	51.3469	22.3793
	58.6723	55.4652	89.8352	15.7156	64.0123	5.84587
	44.3563	72.7757	77.0448	15.5408	63.1461	27.5635
	23.4377	60.9654	51.7671	52.466	29.7436	13.4579
	52.1465	17.4557	12.7436	28.0058	18.3017	24.1288
	15.0089	33.5613	1.88088	39.5292	56.8202	21.0073
	27.814	33.3432	30.2968	99.3597	18.555	7.5671
	71.8864	51.2198	54.0747	27.5379	55.9848	32.647
	61.9856	38.1708	34.9918	25.3239	51.5184	71.7858
	45.6664	61.2856	16.4093	37.4891	144.925	21.2156
	27.3005	78.4189	44.3008	45.4753	16.1326	18.925
	36.527	91.0227	42.1666	86.9195	92.0619	32.8176
	32.8107	36.5292	62.6898	24.8568	77.8928	46.7161
	33.082	27.4505	16.0313	55.6583	27.2513	13.7376
	30.0752	115.304	28.9865	38.9951	81.7728	14.823
	57.9546	26.8178	33.2981	35.8103	46.3355	16.5781
	30.1366	69.1196	13.5422	46.7362	45.2214	19.3878
	41.26	83.5256	42.0692	100.455	13.5057	23.3811
	28.452	40.2153	63.8093	93.8894	85.3822	17.7346
	109.21	17.1736	37.0607	80.8992	25.5722	20.0248
	43.1288	82.8821	37.4999	49.2485	94.862	10.137
	29.7566	42.2499	36.9797	81.8124	53.1847	21.2013
	49.4788	37.9306	89.728	15.1319	43.662	20.4797
	42.4347	74.5407	53.2481	22.3896	36.1037	17.6641
	55.1516	30.0861	22.0697	43.0834	80.9006	21.7277
	53.6674	53.8914	56.5038	33.935	29.3202	22.6233
	30.5967	55.8493	60.8215	34.0789	48.849	90.2532
	57.1443	178.587	21.0969	64.6705	96.5212
	23.2796	28.9729	20.464	64.7532	44.8446
	36.9465	38.6942	46.3765	22.1054	111.587
	34.853	18.4758	40.0088	21.3853	83.8018
	63.8164	29.6377	42.1732	44.7434	79.2798
	68.0409	34.3237	72.9378	61.2228	50.0065
	50.7632	87.0579	55.6983	34.8731	71.2109
	54.1818	73.401	32.4443	27.629	27.4172
	53.4133	30.5593	70.2781	34.7594	38.9756
	29.7974	92.3166	43.5866	113.345	52.1029
	33.1671	30.9895	34.6031	46.5395	42.2303
	25.7217	96.2908	47.832	69.8346	38.0404
	41.8622	28.9084	50.0303	55.3781	36.0389
	136.201	57.5546	85.7358	31.6509	21.566
	43.3412	46.0711	21.9169	37.3978	54.9427
	29.6036		40.5015	40.8483
	26.1728		48.1076	66.3185
	35.026		32.9108	71.7759
	37.8777		57.3351	19.1058
	27.0101		20.791	16.6409
	25.1697		38.9485	32.1295
	56.0217		24.963	20.721
	96.9241		21.4589	22.5589
	62.3969		14.9445	30.6801
	40.6044		41.3937	52.327
	31.8685		112.627	65.5478
	78.918			38.404
	50.0919			99.026
	101.237			45.7855
	87.274			11.3504
	44.4831			32.2527
	28.2999			78.0464
	43.7288			94.8451
	43.3668			40.7563
	31.7058			48.5702
2nd Exp	24.7185	52.0994	17.8283	42.8816	31.4564	9.0742
	32.3577	66.5605	45.7556	46.8788	28.9028	68.9295
	38.7957	53.5406	90.8738	28.3914	59.0458	31.8172
	58.3357	26.9143	21.1942	34.2558	42.9459	50.6344
	45.8451	59.4754	112.707	70.0374	60.359	11.5122
	36.5531	33.7218	63.4122	74.3305	35.2177	23.2618
	46.4962	82.8358	43.2756	52.9239	41.8004	21.5738
	39.1614	37.6664	101.614	91.7379	36.7688	60.6692
	48.5208	92.6108	108.02	48.8105	60.8487	13.1637
	59.0373	43.1766	57.1618	51.8603	23.3744	27.7835
	22.8646	32.8735	23.8058	49.3425	42.1361	14.1022
	17.0917	14.6126	86.9103	16.3761	55.789	14.6116
	16.6501	32.9297	20.8433	39.9138	63.2734	15.5655
	27.4381	69.4876	156.269	67.509	51.5926	19.8739
	17.1747	30.8773	61.6864	56.591	28.8204	15.5039
	36.8314	22.3428	35.0466	26.8035	96.2158	8.01206
	33.7896	35.0782	41.0399	39.7912	9.09902	19.2816
	23.213	41.284	57.6896	50.5721	39.8589	25.1353
	27.5771	18.1786	36.2652	42.0791	90.4853	47.3682
	33.3113	62.8194	42.9256	57.3086	28.705	5.41553
	18.2388	58.355	31.4601	81.8617	38.9102	12.3368
	51.6873	44.7689	50.8967	11.6843	45.831	10.6924
	53.3922	33.6254	34.4347	58.2284	42.4442	86.9939
	31.016	51.5312	54.6092	48.8178	38.8815	16.0027
	32.2863	73.8648	25.1443	29.1964	39.6108	16.6535
	40.4135	46.8545	75.2231	33.0144	53.4163	35.1761
	33.5386	44.9419	53.4699	40.7114	99.1457	35.3957
	64.9805	49.8793	35.2805	29.316	39.2071	14.2827
	37.7378	56.5456	53.6471	15.8832	19.6615	17.8865
	39.4797	35.4216	29.0289	29.7493	30.1261	36.2553
	37.1761	38.6034	52.3956	31.6592	60.4295	43.9906
	26.6893	14.0999	55.2428	59.3029	28.3428	9.22777
	27.063	13.6901	24.142	52.8876	62.1424	9.57261
	110.479	20.6335	51.6021	54.4258	42.5411	20.4031
	16.2179	47.1407	28.095	52.6101	80.1342	17.3483
	20.088	87.5419	34.6158	31.3737	38.5455	38.7448
	46.4299	75.1807	63.3827	49.4731	66.696	10.2496
	50.1432	63.3276	78.9978	34.8103	36.9325	27.2557
	46.7209	55.0476	21.6295	59.6072	32.8765	101.215
	17.9405	22.1421	66.1098	88.4652	76.5073	29.6046
	47.7893	41.9854	84.982	49.3931	36.4597	19.277
	87.45	88.9293	34.9656	39.5438	56.8088	18.4764
	22.9422	26.7074	46.4002	40.8212	24.6733	21.3275
	33.9535	18.4982	89.0296	45.6304	43.6545	28.8056
	22.2263	20.4992	58.9199	45.9276	99.8474	1.93207
	33.1448	32.7491	47.5085	79.2214	51.5938	27.7633
	46.342	25.4198	57.689	39.5711	28.6477	15.6328
	24.0312	35.7525	53.0783	93.4408	45.0833	21.6282
	28.975	62.9054	40.6573	34.0883	67.066	34.1936
	54.1472	51.8927	38.2368	40.8101	23.5801	14.6471
	68.4859	43.7298	51.6437	20.006	51.3349	45.7251
	33.0815	56.8663	31.8313	78.6592	44.506	53.022
	54.5708	77.448	120.016	41.1249	47.775	26.0771
	42.6877	22.7055	55.4341	35.3394	38.8854	15.5708
	43.3734	56.8526	3.24852	80.5957	31.0335	16.4462
	66.3225	77.7662	87.3647	46.5908	20.8731	19.9941
	46.8773	19.7271	37.0532	30.4305	69.9523	28.7874
	40.3343	72.8961	54.2031	33.5661	86.4938	23.595
	38.2714	42.4029	73.9635	41.3266	72.4465	61.6862
	63.3545	49.2565	21.2032	33.3351	102.183	8.40202
	51.3042	61.3317	60.9937	34.3195	8.43457	36.6602
	29.6997	68.2156	44.6624	30.4487	85.9374	14.3619
	56.6108	30.5639	79.9857	7.42506	62.5622	31.1468
	59.0384	55.4651	20.3993	48.7632	60.7546	12.9556
	38.9011	54.4576	22.1938	98.4608
	87.2806	22.1938	12.9645	30.4871
	30.5367	21.1584		37.0057
	35.6254	89.3071		13.2497
	50.9716	58.3246		34.2876
	23.6212	35.3741		47.2398
	25.836	28.6294		46.3491
	17.2354	42.7127		30.7613
	57.1337	39.3071		57.1141
	24.1541	27.9725		63.2809
	12.8497	19.8913		36.035
	112.006	48.1766		14.6416
	90.0081	37.0585		15.3369
	69.4107	60.5717		41.1106
		41.2004		38.1243
		34.755		21.6816
		47.5299
		50.4942
		115.342
		20.7233
		35.397
mean	43.0285	50.6963	47.4597	49.0796	51.4299	26.0263

## Sheet: S6 Figure
S6A Figure							S6D Figure
	Lipid droplets per parasite						Lipid droplets per parasite
	cKD TgSufC	cKD TgSufC +ATC	cKD TgISU1	cKD TgISU1 +ATC				cKD TgHCF101 -ATc	cKD TgHCF101-ATc+T863	cKD TgHCF101 +ATc	cKD TgHCF101+ATc+T863
1st Exp	0.46	0.66	0.62	0.72			1st Exp	0.43	0.12	1.98	1.22
2nd Exp	0.45	0.62	0.4	0.48			2nd Exp	0.57	0.11	1.99	1
3rd Exp	0.48	0.53	0.45	0.55			3rd Exp	0.46	0.1	2.16	0.83
mean	0.463333	0.603333	0.49	0.583333			mean	0.486667	0.11	2.04333	1.01667
STDV	0.0152753	0.0665833	0.115326	0.123423			STDV	0.0737111	0.01	0.10116	0.195533
S6B Figure							S6E Figure
	Lipid droplet area (µm2)							Lipid droplet area (µm2)
	cKD TgSufC	cKD TgSufC +ATC	cKD TgISU1	cKD TgISU1 +ATC				cKD TgHCF101 -ATc	cKD TgHCF101-ATc+T863	cKD TgHCF101 +ATc	cKD TgHCF101+ATc+T863
1st Exp	0.156457	0.162697	0.193596	0.181028			1st Exp	0.0720902	0.0587941	0.47759	0.304746
2nd Exp	0.193644	0.198839	0.190907	0.206435			2nd Exp	0.0645405	0.072125	0.274683	0.18906
3rd Exp	0.169776	0.178235	0.15998	0.172818			3rd Exp	0.06695	0.0481765	0.377636	0.130388
mean	0.173292	0.179924	0.181494	0.18676			mean	0.0678602	0.0596985	0.376636	0.208065
STDV	0.0188417	0.0181299	0.0186806	0.0175261			STDV	0.00385624	0.0119999	0.101457	0.0887188
1st Exp	cKD TgSufC	cKD TgSufC +ATC	cKD TgISU1	cKD TgISU1 +ATC				cKD TgHCF101 -ATc	cKD TgHCF101-ATc+T863	cKD TgHCF101 +ATc	cKD TgHCF101+ATc+T863
	0.16	0.16	0.19	0.18			1st Exp	1.22	0.239	0.047	0.045
	0.103	0.102	0.257	0.168				0.32	0.055	0.018	0.07
	0.179	0.179	0.159	0.148				0.591	0.058	0.103	0.053
	0.111	0.141	0.186	0.136				0.052	0.018	0.077	0.113
	0.156	0.221	0.138	0.114				1.145	0.15	0.042	0.079
	0.138	0.114	0.263	0.222				0.222	0.064	0.084	0.109
	0.129	0.238	0.176	0.192				1.065	0.094	0.094	0.03
	0.129	0.156	0.138	0.088				0.091	0.539	0.09	0.133
	0.224	0.119	0.153	0.207				0.359	0.351	0.074	0.069
	0.213	0.114	0.161	0.175				0.137	1.126	0.039	0.106
	0.19	0.108	0.173	0.184				0.818	0.086	0.039	0.057
	0.119	0.09	0.215	0.284				1.347	0.036	0.067	0.027
	0.104	0.296	0.331	0.266				0.115	0.358	0.052	0.038
	0.119	0.185	0.178	0.152				0.154	0.126	0.04	0.041
	0.111	0.114	0.151	0.236				0.514	0.46	0.035	0.047
	0.304	0.176	0.182	0.135				2.192	0.361	0.044	0.056
	0.238	0.109	0.303	0.197				0.293	1.136	0.039	0.073
	0.136	0.156	0.272	0.132				0.603	0.254	0.024	0.053
	0.241	0.114	0.217	0.15				0.085	0.359	0.057	0.056
	0.141	0.216	0.151	0.193				0.224	0.12	0.034	0.057
	0.089	0.247	0.124	0.287				0.176	0.032	0.064	0.08
	0.099	0.204	0.188	0.268				0.242	0.238	0.14	0.047
	0.093	0.163	0.217	0.388				1.818	0.698	0.043	0.039
	0.145	0.25	0.193	0.346				1.276	0.255	0.039	0.034
	0.196	0.231	0.204	0.204				0.234	0.382	0.049	0.035
	0.131	0.183	0.259	0.091				1.909	0.542	0.175	0.031
	0.213	0.165	0.103	0.107				1.094	0.618	0.092	0.058
	0.155	0.121	0.109	0.136				0.701	0.93	0.08	0.056
	0.154	0.186	0.236	0.159				1.727	0.132	0.046	0.097
	0.192	0.168	0.136	0.179				0.781	0.307	0.057	0.046
	0.119	0.173	0.166	0.135				0.903	0.141	0.054	0.046
	0.176	0.322	0.206	0.188				0.687	0.128	0.069	0.037
	0.166	0.215	0.074	0.233				0.676	1.01	0.056	0.052
	0.224	0.194	0.116	0.145				0.617	0.05	0.133	0.029
	0.212	0.17	0.203	0.185				1.24	0.157	0.091
	0.131	0.189	0.125	0.126				1.734	0.083	0.055
	0.133	0.158	0.172	0.177				0.376	0.091	0.069
	0.107	0.183	0.179	0.315				0.675	0.366	0.079
	0.202	0.121	0.144	0.113				0.735	0.146	0.171
	0.123	0.187	0.254	0.225				0.037	0.641	0.05
	0.152	0.215	0.243	0.186				0.373	0.386	0.104
	0.122	0.203	0.167	0.31				0.365	0.406	0.072
	0.157	0.252	0.134	0.22				0.452	0.178	0.071
	0.159	0.208	0.189	0.085				0.444	0.147	0.115
	0.15	0.072	0.198	0.1				0.368	0.093	0.104
	0.179	0.086	0.19	0.119				0.349	0.656	0.152
	0.133	0.175	0.167	0.091				0.26	0.213	0.102
		0.082	0.111	0.135				0.453	0.173	0.097
		0.151	0.162	0.132				0.608	0.208	0.06
		0.067	0.239	0.128				0.656	0.349	0.02
		0.105	0.25	0.145				0.29	0.333	0.058
		0.111	0.122	0.278				0.343	0.088	0.15
		0.116	0.18	0.187				0.451	0.285	0.076
		0.118	0.267	0.236				0.533	0.421	0.074
		0.121	0.299	0.171				0.584	0.187	0.061
		0.137	0.49	0.167				0.552	0.03	0.062
		0.131	0.186	0.138				1.358	0.237	0.147
		0.13	0.229	0.122				0.094	0.136	0.05
		0.106		0.169				0.366	0.189	0.085
		0.139		0.179				0.28	0.22	0.085
		0.212		0.112				0.048	0.54	0.034
		0.142		0.139				1.933	0.225	0.036
		0.243		0.182				0.398	0.116	0.058
		0.131		0.242				0.892	0.043	0.05
		0.161		0.165				1.172	0.456	0.067
		0.122		0.175				0.953	0.5	0.053
		0.224		0.199				1.182	0.971	0.056
				0.172				0.557	0.231	0.096
				0.203				1.46	0.116	0.043
				0.199				0.111	0.106	0.1
				0.268				0.852	0.121	0.07
				0.128				0.921	0.45	0.112
				0.166				0.503	1.267	0.075
								0.194	0.204	0.104
2nd Exp	0.19	0.2	0.19	0.21				0.955	0.146	0.055
	0.193	0.176	0.113	0.251				0.708	1.83	0.112
	0.176	0.155	0.155	0.108				0.191	0.398	0.107
	0.148	0.231	0.126	0.156				0.828	0.266	0.057
	0.13	0.195	0.185	0.136				0.636	0.155	0.076
	0.095	0.17	0.312	0.165				0.238	0.166	0.08
	0.182	0.324	0.203	0.142				0.811	0.093	0.04
	0.161	0.132	0.156	0.145				0.634	0.835	0.084
	0.133	0.201	0.222	0.19				0.612	0.551	0.071
	0.146	0.154	0.216	0.343				0.603	0.506	0.043
	0.201	0.205	0.193	0.26				0.452	0.094	0.062
	0.245	0.165	0.23	0.192				0.042	0.47	0.047
	0.23	0.202	0.19	0.096				0.738	0.187	0.044
	0.213	0.312	0.295	0.243				0.368	0.28	0.067
	0.211	0.191	0.138	0.233				0.867	0.322	0.073
	0.241	0.183	0.167	0.119				0.187	0.051	0.064
	0.25	0.233	0.177	0.134				0.804	0.051	0.041
	0.201	0.283	0.152	0.215				0.275	0.095	0.032
	0.249	0.238	0.151	0.221				0.775	0.075	0.078
	0.301	0.182	0.191	0.18				0.275	0.35	0.057
	0.213	0.199	0.177	0.125				0.19	0.272	0.065
	0.13	0.264	0.36	0.318				0.404	0.313	0.041
	0.082	0.135	0.131	0.234				0.967	0.331	0.08
	0.217	0.118	0.208	0.227				1.121	0.807	0.045
	0.162	0.148	0.219	0.185				0.554	0.151	0.075
	0.155	0.111	0.199	0.14				0.522	0.495	0.098
	0.173	0.334	0.149	0.265				0.105	0.284	0.054
	0.331	0.162	0.156	0.176				0.709	0.111	0.03
	0.238	0.192	0.344	0.156				0.441	0.139	0.044
	0.196	0.169	0.286	0.162				0.123	0.231	0.073
	0.12	0.211	0.261	0.166				0.259	0.177	0.04
	0.145	0.134	0.157	0.218				0.089	0.194	0.055
	0.237	0.301	0.158	0.295				0.212	0.054	0.031
	0.23	0.297	0.137	0.19				0.088	0.097	0.04
	0.206	0.152	0.19	0.162				0.699	0.153	0.534
	0.173	0.286	0.265	0.274				0.277	0.257	0.077
	0.215	0.277	0.131	0.324				0.07	0.045	0.04
	0.203	0.154	0.213	0.249				0.454	0.05	0.148
	0.173	0.213	0.192	0.235				0.171	0.776	0.053
	0.29	0.123	0.118	0.291				1.071	0.201	0.081
	0.151	0.142	0.075	0.319				0.419	0.26	0.013
	0.237	0.251	0.179	0.225				0.659	0.082	0.061
	0.186	0.206	0.185	0.216				0.328	0.049	0.068
	0.185	0.197	0.147	0.199				0.147	0.183	0.038
	0.182	0.139		0.198				0.051	0.267	0.069
	0.178	0.117		0.241				0.095	0.397	0.065
		0.175		0.177				0.048	0.043	0.043
		0.357						0.077		0.034
		0.181						0.27	0.043
		0.209						0.192
		0.138						0.879
		0.198						0.33
		0.233						0.142
		0.227						0.216
		0.154						0.428
		0.143						0.166
		0.158						0.098
		0.091						1.226
		0.271						0.316
		0.199						0.348
		0.124						0.136
		0.264						0.198
		0.242						0.118
								0.214
3rd Exp	0.17	0.18	0.16	0.17				0.567
	0.082	0.339	0.162	0.221				0.236
	0.089	0.206	0.092	0.191				0.34
	0.185	0.123	0.036	0.157				0.062
	0.148	0.138	0.0121	0.136				0.028
	0.106	0.178	0.116	0.189				0.657
	0.107	0.098	0.162	0.298				0.708
	0.152	0.161	0.108	0.088				0.355
	0.128	0.124	0.092	0.109				0.081
	0.217	0.103	0.12	0.091				0.046
	0.179	0.183	0.104	0.112				0.662
	0.242	0.172	0.1	0.216				0.348
	0.161	0.174	0.144	0.203				0.288
	0.081	0.22	0.131	0.231				0.478
	0.254	0.175	0.137	0.15				0.076
	0.161	0.22	0.181	0.133				0.485
	0.102	0.161	0.178	0.075				0.779
	0.276	0.365	0.102	0.067				0.861
	0.124	0.213	0.133	0.195				0.055
	0.197	0.201	0.155	0.19				0.124
	0.232	0.189	0.137	0.257				0.579
	0.167	0.201	0.234	0.178				0.043
	0.192	0.101	0.171	0.182				0.282
	0.088	0.129	0.165	0.185				0.995
	0.178	0.236	0.19	0.139				0.6
	0.125	0.219	0.131	0.241				1.1681
	0.244	0.202	0.174	0.124				0.038
	0.13	0.252	0.191	0.174				0.314
	0.134	0.14	0.255	0.126				0.308
	0.083	0.13	0.275	0.166				0.049
	0.298	0.103	0.201	0.224				1.322
	0.145	0.226	0.214	0.14				0.848
	0.132	0.227	0.228	0.241				0.103
	0.168	0.063	0.159	0.161				0.114
	0.271	0.188	0.176	0.288				0.063
	0.16	0.173	0.197	0.205				0.522
	0.198	0.243	0.165	0.283				0.146
	0.152	0.217	0.195	0.198				0.031
	0.282	0.243	0.265	0.188				0.078
	0.206	0.193	0.247	0.095				0.127
	0.161	0.136	0.214	0.163				0.029
	0.211	0.159	0.079	0.146				0.252
	0.156	0.131	0.203	0.203				0.116
	0.135	0.088	0.143	0.106				0.165
	0.316	0.156	0.145	0.235				0.278
	0.116	0.215	0.18	0.2				0.357
	0.101	0.188		0.286				0.048
	0.15	0.124		0.099				0.047
	0.186	0.139		0.223				0.09
	0.211	0.199		0.208				0.703
		0.121		0.109				0.121
		0.205		0.143				0.663
				0.195				0.182
				0.127				0.095
				0.09				0.064
				0.125				0.469
								0.054
								0.063
								0.056
								0.045
								0.115
								0.032
								0.759
								0.538
							2nd Exp	0.306	0.068	0.052	0.04
								1.084	0.129	0.068	0.08
								0.363	0.076	0.05	0.07
								0.242	0.435	0.058	0.071
								0.349	0.578	0.059	0.033
								0.862	0.331	0.033	0.12
								0.273	0.184	0.037	0.188
								0.264	0.42	0.056	0.032
								0.124	0.141	0.042	0.18
								0.233	0.212	0.041	0.058
								0.311	0.29	0.021	0.044
								0.313	0.376	0.043	0.05
								0.632	0.143	0.028	0.039
								0.248	0.326	0.091	0.075
								0.209	0.287	0.092	0.065
								0.302	0.299	0.08	0.066
								0.397	0.105	0.032	0.048
								0.222	0.185	0.041	0.084
								0.274	0.17	0.071	0.087
								0.335	0.357	0.049	0.045
								0.376	0.166	0.037	0.027
								0.197	0.321	0.046	0.063
								0.026	0.092	0.07	0.045
								0.222	0.179	0.066	0.07
								0.487	0.2	0.048	0.068
								0.355	0.159	0.067	0.09
								0.344	0.043	0.058	0.07
								0.494	0.335	0.05	0.063
								0.196	0.125	0.024	0.083
								0.354	0.21	0.044	0.083
								0.187	0.293	0.084	0.088
								0.373	0.216	0.044	0.066
								0.212	0.28	0.067	0.057
								0.166	0.298	0.01	0.078
								0.203	0.192	0.035	0.093
								0.218	0.147	0.051	0.053
								0.402	0.196	0.088	0.089
								0.287	0.076	0.095	0.087
								0.274	0.06	0.063	0.042
								0.351	0.196	0.055	0.095
								0.61	0.444	0.084
								0.318	0.07	0.1
								0.22	0.032	0.135
								0.431	0.043	0.075
								0.68	0.05	0.076
								0.58	0.251	0.077
								0.371	0.299	0.125
								0.537	0.063	0.079
								0.785	0.125	0.073
								0.495	0.392	0.15
								0.471	0.114	0.035
								0.315	0.107	0.053
								0.165	0.162	0.089
								0.112	0.172	0.056
								0.117	0.232	0.043
								0.174	0.209	0.045
								0.256	0.062	0.075
								0.452	0.179	0.103
								0.355	0.38	0.096
								0.216	0.046	0.073
								0.268	0.083	0.074
								0.214	0.207	0.072
								0.329	0.151	0.042
								0.434	0.214	0.089
								0.45	0.215	0.061
								0.28	0.243	0.102
								0.019	0.23	0.072
								0.113	0.338	0.064
								0.328	0.086	0.106
								0.217	0.05	0.051
								0.249	0.182	0.046
								0.14	0.181	0.056
								0.237	0.175	0.061
								0.256	0.074	0.039
								0.156	0.204	0.075
								0.589	0.267	0.052
								0.182	0.25	0.049
								0.268	0.182	0.073
								0.547	0.315	0.048
								0.563	0.38	0.089
								0.247	0.172	0.058
								0.462	0.224	0.091
								0.388	0.124	0.044
								0.13	0.104	0.064
								0.199	0.096	0.088
								0.059	0.134	0.065
								0.141	0.031	0.068
								0.052	0.155	0.053
								0.324	0.178	0.085
								0.739	0.181	0.063
								0.427	0.043	0.065
								0.12	0.231	0.06
								0.838	0.051	0.037
								0.576	0.08	0.062
								0.406	0.053	0.048
								0.407	0.162	0.077
								0.434	0.154	0.092
								0.266	0.111	0.072
								0.338	0.129	0.08
								0.147	0.138	0.092
								0.277		0.061
								0.233		0.048
								0.384		0.053
								0.203		0.069
								0.138		0.059
								0.059		0.077
								0.42		0.089
								0.209		0.066
								0.177		0.063
								0.128		0.032
								0.379		0.074
								0.337
								0.291
								0.182
								0.218
								0.167
								0.313
								0.323
								0.182
								0.232
								0.314
								0.495
								0.017
								0.2
								0.257
								0.251
								0.056
								0.054
								0.195
								0.255
								0.272
								0.244
								0.039
								0.035
								0.226
								0.22
								0.201
								0.286
								0.288
								0.46
								0.081
								0.362
								0.162
								0.442
								0.388
								0.251
								0.104
								0.104
								0.106
								0.283
								0.285
								0.153
								0.2
								0.249
								0.107
								0.108
								0.132
								0.708
								0.291
								0.141
								0.247
								0.197
								0.334
								0.161
								0.134
								0.032
								0.346
								0.057
								0.033
								0.196
								0.326
								0.219
								0.062
								0.233
								0.132
								0.179
								0.217
								0.184
								0.289
								0.04
								0.177
								0.102
								0.243
								0.047
								0.208
								0.209
								0.409
								0.109
								0.418
								0.035
								0.048
								0.211
								0.08
								0.158
								0.164
								0.331
								0.609
							3rd Exp	0.231	0.24	0.095	0.041
								0.79	0.33	0.049	0.057
								0.203	0.386	0.037	0.035
								0.466	0.163	0.076	0.086
								0.384	0.401	0.03	0.064
								0.492	0.173	0.054	0.081
								0.696	0.137	0.075	0.037
								0.535	0.256	0.047	0.032
								0.55	0.293	0.059	0.038
								0.273	0.225	0.066	0.062
								0.773	0.199	0.059	0.04
								0.801	0.086	0.072	0.024
								1.344	0.192	0.071	0.023
								0.25	0.214	0.081	0.024
								0.595	0.244	0.061	0.034
								0.379	0.256	0.07	0.052
								0.421	0.266	0.076	0.089
								0.766	0.132	0.05
								0.578	0.053	0.043
								0.739	0.246	0.059
								0.466	0.087	0.064
								0.471	0.161	0.028
								0.328	0.087	0.028
								0.269	0.113	0.024
								0.71	0.107	0.059
								0.124	0.029	0.089
								0.105	0.073	0.067
								1.293	0.089	0.095
								1.114	0.128	0.076
								0.506	0.09	0.069
								0.291	0.11	0.024
								0.284	0.081	0.028
								0.679	0.13	0.077
								0.581	0.18	0.038
								0.357	0.079	0.034
								0.054	0.041	0.04
								0.377	0.064	0.038
								0.812	0.171	0.074
								0.58	0.286	0.018
								0.488	0.123	0.106
								0.625	0.113	0.079
								0.373	0.175	0.074
								0.386	0.096	0.056
								0.554	0.094	0.063
								0.275	0.092	0.094
								0.883	0.12	0.124
								0.754	0.074	0.039
								0.486	0.128	0.048
								0.619	0.076	0.052
								0.743	0.066	0.047
								0.838	0.087	0.05
								0.578	0.102	0.029
								0.699	0.059	0.035
								0.621	0.051	0.5
								0.653	0.069	0.073
								0.291	0.083	0.056
								0.227		0.054
								0.592	0.044	0.067
								0.475	0.123	0.044
								0.234	0.213	0.066
								0.317	0.088	0.108
								0.173	0.046	0.05
								0.685	0.13	0.065
								0.459	0.077	0.092
								0.461	0.1	0.019
								0.522	0.141	0.079
								0.533		0.032
								0.475		0.037
								0.466		0.019
								0.301		0.069
								0.286		0.065
								0.407		0.061
								0.311		0.09
								0.193		0.093
								0.525		0.134
								0.451		0.15
								0.58		0.077
								0.446		0.047
								0.514		0.069
								0.594		0.086
								0.465		0.055
								0.219		0.053
								0.773		0.04
								0.444		0.083
								0.381		0.043
								0.545		0.118
								0.46		0.084
								0.631		0.074
								0.632		0.091
								0.336		0.042
								0.487		0.054
								0.34		0.082
								0.224		0.032
								0.606		0.042
								0.419		0.083
								0.258		0.064
								0.756		0.085
								0.567		0.072
								0.298		0.056
								0.34		0.044
								0.234
								0.14
								0.341
								0.219
								0.163
								0.172
								0.196
								0.477
								0.208
								0.148
								0.378
								0.257
								0.266
								0.736
								0.652
								0.34
								0.121
								0.395
								0.535
								0.851
								0.245
								0.075
								0.124
								0.199
								0.634
								0.686
								0.743
								0.515
								0.377
								0.127
								0.248
								0.383
								0.083
								0.157
								0.033
								0.183
								0.374
								0.091
								0.343
								0.204
								0.233
								0.575
								0.327
								0.441
								0.452
								0.121
								0.081
								0.044
								0.327
								0.368
								0.336
								0.233
								0.597
								0.295
								0.374
								0.076
								0.527
								0.116
								0.089
								0.099
								0.106
								0.229
								0.304
								0.332
								0.27
								0.139
								0.089
								0.859
								0.462
								0.246
								0.236
								0.168
								0.141
								0.298
								0.24
								0.289
								0.047
								0.311
								0.363
								0.463
								0.203
								0.029
								0.256
								0.392
								0.544
								0.199
								0.25
								0.313
								0.188
								0.072
								0.331
								0.45
								0.143
								0.148
								0.301
								0.277
								0.202
								0.14
								0.05
								0.084
								0.249
								0.157
								0.082
								0.069
								0.31
								0.241
								0.168
								0.161
								0.142
								0.18
								0.077
								0.431
								0.06
								0.228
								0.503
								0.273
								0.147

## Sheet: S8 Figure
S8C Figure
	parasites per field	parasites w. evacuoles			parasites wo. evacuoles
		cKD TgHCF101-ATc	cKD TgHCF101+ATc	cKD TgARO+ATc	cKD TgHCF101-ATc	cKD TgHCF101+ATc	cKD TgARO+ATc
	1st Exp	12.88	15.57	0.23	66.87	59.37	62.9
	2nd Exp	6.92	1.9	0.07	55.75	36.17	44.92
	3rd Exp	45.93	64.42	1.87	89.38	157.4	94.6
	mean	21.91	27.2967	0.723333	70.6667	84.3133	67.4733
	STDV	21.0143	32.8683	0.99626	17.1335	64.3491	25.1538
